# Supplementary material for: 5-Chloro-5′′-(4-chloro­benzyl­idene)-4′-(4-chloro­phen­yl)-1′,1′′-dimethyldi­spiro­[indoline-3,2′-pyrrolidine-3′,3′′-piperidine]-2,4′′-dione
Source: Acta Crystallogr Sect E Struct Rep Online. 2014 Feb 28;70(Pt 3):o379–80. doi: 10.1107/S1600536814004309 (PMC3998502; doi:10.1107/S1600536814004309)
Supplement: Supplementary file 1 [file e-70-0o379-sup1.cif]

##############################################################################
#                                                                            #
# This CIF contains the data in a paper accepted for publication in          #
# Acta Crystallographica Section E. It conforms to the requirements of       #
# Notes for Authors for Acta Crystallographica Section E, and has been       #
# peer reviewed under the auspices of the IUCr Commission on Journals.       #
#                                                                            #
# Full details of the Crystallographic Information File format               #
# are given in the paper "The Crystallographic Information File (CIF):       #
# a New Standard Archive File for Crystallography" by S. R. Hall, F. H.      #
# Allen and I. D. Brown [Acta Cryst. (1991), A47, 655-685].                  #
#                                                                            #
# The current version of the core CIF dictionary is obtainable from          #
# ftp://ftp.iucr.org/pub/cif_core.dic.                                       #
#                                                                            #
# Software is freely available for graphical display of the structure(s)     #
# in this CIF. For information consult the CIF software page                 #
# http://www.iucr.org/resources/cif/software.                                #
#                                                                            #
# This file may be used for bona fide research purposes within the           #
# scientific community so long as proper attribution is given to the journal # 
# article from which it was obtained.                                        #
#                                                                            #
##############################################################################
data_New_Global_Publ_Block
_audit_creation_method     CRYSTALS_ver_14.43
_journal_date_recd_electronic     2014-01-23
_journal_date_accepted     2014-02-25
_journal_name_full     'Acta Crystallographica, Section E'
_journal_year     2014
_journal_volume     70
_journal_issue      3
_journal_page_first     o379
_journal_page_last     o380
_journal_paper_category     QO
_journal_paper_doi     10.1107/S1600536814004309
_journal_coeditor_code     ZS2286
_publ_contact_author_name     'Mabied, Ahmed F.'
_publ_contact_author_address
;
Crystallography Laboratory, Solid State Department, Physics Division,
National Research Centre, Dokki, Giza 12622, Egypt
;
_publ_contact_author_email     mabied@xrdlab-nrc-eg.org
_publ_contact_author_fax     ?
_publ_contact_author_phone     '+2 010 2411 0363'
_publ_section_title
;\
5-Chloro-5''-(4-chlorobenzylidene)-4'-(4-chlorophenyl)-1',1''-\
dimethyldispiro[indoline-3,2'-pyrrolidine-3',3''-piperidine]-2,4''-dione
;
loop_
    _publ_author_name
    _publ_author_footnote
    _publ_author_address
    'I. S. Ahmed Farag'
;
Additional correspondence author, e-mail: ibfarag@xrdlab-nrc-eg.org.
;
;
Crystallography Laboratory, Solid State Department, Physics Division,
National Research Centre, Dokki, Giza 12622, Egypt
;
    'Adel S. Girgis' .
;
Pesticide Chemistry Department, National Research Centre, Dokki, Giza 12622,
Egypt
;
    'A. A. Ramadan' .
;
Physics Department, Faculty of Science, Helwan University, Helwan, Cairo, Egypt
;
    'A. M. Moustafa' .
;
Crystallography Laboratory, Solid State Department, Physics Division,
National Research Centre, Dokki, Giza 12622, Egypt
;
    'Ahmed F. Mabied' .
;
Crystallography Laboratory, Solid State Department, Physics Division,
National Research Centre, Dokki, Giza 12622, Egypt
;
data_I
_database_code_depnum_ccdc_archive 'CCDC 988672'
_chemical_name_systematic
;\
5-Chloro-5''-(4-chlorobenzylidene)-4'-(4-chlorophenyl)-1',1''-\
dimethyldispiro[indoline-3,2'-pyrrolidine-3',3''-piperidine]-2,4''-dione
;
_chemical_formula_moiety     'C30 H26 Cl3 N3 O2'
_chemical_formula_sum     'C30 H26 Cl3 N3 O2'
_chemical_formula_iupac     'C30 H26 Cl3 N3 O2'
_chemical_formula_weight     566.91
_chemical_melting_point_gt     510
_chemical_melting_point_lt     512
_symmetry_cell_setting     triclinic
_symmetry_space_group_name_H-M     'P -1'
_symmetry_space_group_name_Hall     '-P 1'
loop_
    _symmetry_equiv_pos_as_xyz
    'x,y,z'
    '-x,-y,-z'
_cell_length_a     11.2102(3)
_cell_length_b     11.5909(3)
_cell_length_c     12.3569(4)
_cell_angle_alpha     99.0734(8)
_cell_angle_beta     90.1887(9)
_cell_angle_gamma     116.4041(10)
_cell_volume     1415.22(7)
_cell_formula_units_Z     2
_cell_measurement_reflns_used     8506
_cell_measurement_theta_min     3
_cell_measurement_theta_max     27
_cell_measurement_temperature     298
_exptl_crystal_description     'plate'
_exptl_crystal_colour     'pale yellow'
_exptl_crystal_size_max     0.35
_exptl_crystal_size_mid     0.19
_exptl_crystal_size_min     0.10
_exptl_crystal_density_diffrn     1.330
_exptl_crystal_density_meas     ?
_exptl_crystal_density_method     'not measured'
_exptl_crystal_F_000     588
_exptl_absorpt_coefficient_mu     0.356
_exptl_absorpt_correction_type     multi-scan
_exptl_absorpt_process_details
             '[G\"orbitz (1999) and DENZO/SCALEPACK (Otwinowski & Minor, 1997)]'
_exptl_absorpt_correction_T_min     0.630
_exptl_absorpt_correction_T_max     0.876
_diffrn_ambient_temperature     298
_diffrn_radiation_type     'Mo K\a'
_diffrn_radiation_wavelength     0.71073
_diffrn_radiation_monochromator     'graphite'
_diffrn_measurement_device_type     'Nonius KappaCCD'
_diffrn_measurement_device     'Area'
_diffrn_measurement_method     '\f and \w scans'
_diffrn_reflns_number     16419
_diffrn_reflns_av_R_equivalents     0.076
_diffrn_reflns_theta_min     3.351
_diffrn_reflns_theta_max     27.503
_diffrn_reflns_theta_full     26.953
_diffrn_measured_fraction_theta_max     0.993
_diffrn_measured_fraction_theta_full     0.995
_diffrn_reflns_limit_h_min     -14
_diffrn_reflns_limit_h_max     13
_diffrn_reflns_limit_k_min     -14
_diffrn_reflns_limit_k_max     15
_diffrn_reflns_limit_l_min     -13
_diffrn_reflns_limit_l_max     16
_diffrn_standards_number     0
_diffrn_standards_interval_count     .
_diffrn_standards_interval_time     .
_diffrn_standards_decay_%     ?
_reflns_number_total     6508
_reflns_number_gt     3663
_reflns_threshold_expression     I>2\s(I)
_refine_ls_structure_factor_coef     Fsqd
_refine_ls_matrix_type     full
_refine_ls_R_factor_all     0.1157
_refine_ls_R_factor_gt     0.0565
_refine_ls_wR_factor_all     0.1346
_refine_ls_wR_factor_gt     0.1108
_refine_ls_wR_factor_ref     0.1108
_refine_ls_goodness_of_fit_ref     1.0046
_refine_ls_number_reflns     3663
_refine_ls_number_parameters     344
_refine_ls_number_restraints     0
_refine_ls_hydrogen_treatment     constr
_refine_ls_weighting_scheme     calc
_refine_ls_weighting_details
;
 Method, part 1, Chebychev polynomial, (Watkin et al., 1994)
 [weight] = 1.0/[A~0~*T~0~(x)+A~1~*T~1~(x) ... +A~n-1~]*T~n-1~(x)]
 where A~i~ are the Chebychev coefficients listed below and x= Fcalc/Fmax
 Method = Robust Weighting  W = [weight] * [1-(deltaF/6*sigmaF)^2^]^2^
 A~i~ are:  100. 168. 111. 49.9 14.3
;
_atom_sites_solution_hydrogens     difmap
_refine_ls_shift/su_max     0.0005037
_refine_ls_shift/su_mean     0.0000238
_refine_diff_density_max     0.55
_refine_diff_density_min     -0.54
_refine_ls_extinction_method     'Larson (1970), Equation 22'
_refine_ls_extinction_coef      40E1(7)
loop_
    _atom_type_symbol
    _atom_type_scat_Cromer_Mann_a1
    _atom_type_scat_Cromer_Mann_a2
    _atom_type_scat_Cromer_Mann_a3
    _atom_type_scat_Cromer_Mann_a4
    _atom_type_scat_Cromer_Mann_b1
    _atom_type_scat_Cromer_Mann_b2
    _atom_type_scat_Cromer_Mann_b3
    _atom_type_scat_Cromer_Mann_b4
    _atom_type_scat_Cromer_Mann_c
    _atom_type_scat_dispersion_real
    _atom_type_scat_dispersion_imag
    _atom_type_scat_source
    C 2.3100 1.0200 1.5886 0.8650 20.8439 10.2075 0.5687 51.6512 0.2156 0.0033
                                                                          0.0016
                                'International Tables Vol C 4.2.6.8 and 6.1.1.4'
    H 0.4930 0.3229 0.1402 0.0408 10.5109 26.1257 3.1424 57.7998 0.0030 0.0000
                                                                          0.0000
                                'International Tables Vol C 4.2.6.8 and 6.1.1.4'
    Cl 11.4604 7.1964 6.2556 1.6455 0.0104 1.1662 18.5194 47.7784 -9.5574 0.1484
                                                                          0.1585
                                'International Tables Vol C 4.2.6.8 and 6.1.1.4'
    N 12.2126 3.1322 2.0125 1.1663 0.0057 9.8933 28.9975 0.5826 -11.5290 0.0061
                                                                          0.0033
                                'International Tables Vol C 4.2.6.8 and 6.1.1.4'
    O 3.0485 2.2868 1.5463 0.8670 13.2771 5.7011 0.3239 32.9089 0.2508 0.0106
                                                                          0.0060
                                'International Tables Vol C 4.2.6.8 and 6.1.1.4'
_computing_data_collection     'COLLECT (Nonius, 2001).'
_computing_cell_refinement     'DENZO/SCALEPACK (Otwinowski & Minor, 1997)'
_computing_data_reduction     'DENZO/SCALEPACK (Otwinowski & Minor, 1997)'
_computing_structure_solution     'SUPERFLIP (Palatinus & Chapuis, 2007)'
_computing_structure_refinement     'CRYSTALS (Betteridge <i>et al.</i>, 2003)'
_computing_molecular_graphics
;
CAMERON (Watkin <i>et al.</i>, 1996) and DIAMOND (Brandenburg,
2012)
;
_computing_publication_material
;
CRYSTALS (Betteridge <i>et al.</i>, 2003); software used to prepare
material
for publication: publCIF (Westrip, 2010)
;
loop_
    _atom_site_type_symbol
    _atom_site_label
    _atom_site_fract_x
    _atom_site_fract_y
    _atom_site_fract_z
    _atom_site_U_iso_or_equiv
    _atom_site_adp_type
    _atom_site_occupancy
    _atom_site_disorder_assembly
    _atom_site_disorder_group
    Cl Cl1 0.60430(10) 0.03618(8) 0.26749(8) 0.0754 Uani 1.0000 . .
    C C2 0.6044(3) 0.1352(3) 0.3894(3) 0.0503 Uani 1.0000 . .
    C C3 0.6541(3) 0.1232(3) 0.4866(3) 0.0529 Uani 1.0000 . .
    C C4 0.6557(3) 0.2027(3) 0.5831(3) 0.0487 Uani 1.0000 . .
    C C5 0.6067(3) 0.2943(2) 0.5838(2) 0.0417 Uani 1.0000 . .
    C C6 0.5543(3) 0.3014(3) 0.4848(2) 0.0492 Uani 1.0000 . .
    C C7 0.5530(3) 0.2237(3) 0.3873(3) 0.0542 Uani 1.0000 . .
    C C8 0.6072(2) 0.3840(2) 0.6877(2) 0.0409 Uani 1.0000 . .
    C C9 0.5750(3) 0.3253(3) 0.7914(3) 0.0516 Uani 1.0000 . .
    N N10 0.6166(2) 0.4411(2) 0.8759(2) 0.0492 Uani 1.0000 . .
    C C11 0.7498(3) 0.5363(2) 0.8520(2) 0.0397 Uani 1.0000 . .
    C C12 0.7408(2) 0.5121(2) 0.7215(2) 0.0354 Uani 1.0000 . .
    C C13 0.8657(2) 0.5050(2) 0.6782(2) 0.0400 Uani 1.0000 . .
    N N14 0.9809(2) 0.6228(2) 0.73096(19) 0.0418 Uani 1.0000 . .
    C C15 1.1053(3) 0.6102(3) 0.7277(3) 0.0639 Uani 1.0000 . .
    C C16 0.9952(3) 0.7356(2) 0.6850(2) 0.0432 Uani 1.0000 . .
    C C17 0.8667(3) 0.7462(2) 0.6750(2) 0.0367 Uani 1.0000 . .
    C C18 0.7363(3) 0.6297(2) 0.6818(2) 0.0374 Uani 1.0000 . .
    O O19 0.63054(19) 0.62778(19) 0.65825(18) 0.0539 Uani 1.0000 . .
    C C20 0.8581(3) 0.8543(2) 0.6587(2) 0.0402 Uani 1.0000 . .
    C C21 0.9613(3) 0.9854(3) 0.6496(2) 0.0406 Uani 1.0000 . .
    C C22 1.0951(3) 1.0193(3) 0.6338(2) 0.0477 Uani 1.0000 . .
    C C23 1.1861(3) 1.1452(3) 0.6272(3) 0.0532 Uani 1.0000 . .
    C C24 1.1446(3) 1.2413(3) 0.6355(3) 0.0522 Uani 1.0000 . .
    Cl Cl25 1.25982(10) 1.40017(8) 0.62645(10) 0.0835 Uani 1.0000 . .
    C C26 1.0126(3) 1.2121(3) 0.6494(3) 0.0598 Uani 1.0000 . .
    C C27 0.9234(3) 1.0851(3) 0.6562(3) 0.0521 Uani 1.0000 . .
    C C28 0.8616(3) 0.5122(3) 0.9037(2) 0.0482 Uani 1.0000 . .
    O O29 0.8737(2) 0.4106(2) 0.88320(18) 0.0582 Uani 1.0000 . .
    N N30 0.9342(3) 0.6146(2) 0.9844(2) 0.0591 Uani 1.0000 . .
    C C31 0.8905(3) 0.7109(3) 0.9914(3) 0.0578 Uani 1.0000 . .
    C C32 0.7834(3) 0.6724(3) 0.9147(2) 0.0466 Uani 1.0000 . .
    C C33 0.7187(3) 0.7487(3) 0.9109(3) 0.0559 Uani 1.0000 . .
    C C34 0.7670(5) 0.8668(3) 0.9847(3) 0.0756 Uani 1.0000 . .
    Cl Cl35 0.68788(17) 0.96581(12) 0.98031(12) 0.1253 Uani 1.0000 . .
    C C36 0.8741(5) 0.9054(4) 1.0601(3) 0.0925 Uani 1.0000 . .
    C C37 0.9380(5) 0.8278(4) 1.0642(3) 0.0812 Uani 1.0000 . .
    C C38 0.6049(4) 0.4161(4) 0.9884(3) 0.0741 Uani 1.0000 . .
    H H31 0.6875 0.0600 0.4875 0.0634 Uiso 1.0000 . .
    H H41 0.6912 0.1947 0.6508 0.0584 Uiso 1.0000 . .
    H H61 0.5179 0.3622 0.4839 0.0591 Uiso 1.0000 . .
    H H71 0.5171 0.2309 0.3194 0.0651 Uiso 1.0000 . .
    H H81 0.5398 0.4108 0.6738 0.0490 Uiso 1.0000 . .
    H H91 0.6249 0.2780 0.8011 0.0619 Uiso 1.0000 . .
    H H92 0.4813 0.2684 0.7906 0.0619 Uiso 1.0000 . .
    H H131 0.8702 0.4292 0.6959 0.0480 Uiso 1.0000 . .
    H H132 0.8631 0.5003 0.5999 0.0480 Uiso 1.0000 . .
    H H151 1.1779 0.6908 0.7637 0.0769 Uiso 1.0000 . .
    H H152 1.0970 0.5405 0.7648 0.0769 Uiso 1.0000 . .
    H H153 1.1224 0.5912 0.6526 0.0769 Uiso 1.0000 . .
    H H161 1.0599 0.8133 0.7317 0.0518 Uiso 1.0000 . .
    H H162 1.0265 0.7293 0.6131 0.0518 Uiso 1.0000 . .
    H H201 0.7683 0.8438 0.6517 0.0482 Uiso 1.0000 . .
    H H221 1.1247 0.9526 0.6274 0.0572 Uiso 1.0000 . .
    H H231 1.2778 1.1659 0.6168 0.0638 Uiso 1.0000 . .
    H H261 0.9835 1.2790 0.6542 0.0717 Uiso 1.0000 . .
    H H271 0.8317 1.0649 0.6659 0.0624 Uiso 1.0000 . .
    H H331 0.6431 0.7215 0.8593 0.0669 Uiso 1.0000 . .
    H H361 0.9045 0.9868 1.1105 0.1110 Uiso 1.0000 . .
    H H371 1.0133 0.8547 1.1160 0.0974 Uiso 1.0000 . .
    H H381 0.6343 0.4974 1.0388 0.0890 Uiso 1.0000 . .
    H H382 0.6594 0.3746 1.0027 0.0890 Uiso 1.0000 . .
    H H383 0.5134 0.3597 0.9977 0.0890 Uiso 1.0000 . .
    H H301 1.0063 0.6204 1.0307 0.0710 Uiso 1.0000 . .
loop_
    _atom_site_aniso_label
    _atom_site_aniso_U_11
    _atom_site_aniso_U_22
    _atom_site_aniso_U_33
    _atom_site_aniso_U_12
    _atom_site_aniso_U_13
    _atom_site_aniso_U_23
    Cl1 0.0825(6) 0.0603(5) 0.0685(6) 0.0259(4) 0.0069(5) -0.0100(4)
    C2 0.0439(16) 0.0407(15) 0.0535(19) 0.0097(13) 0.0027(14) 0.0021(13)
    C3 0.0552(19) 0.0391(15) 0.067(2) 0.0250(14) 0.0025(16) 0.0058(14)
    C4 0.0498(17) 0.0480(16) 0.0542(18) 0.0276(14) -0.0035(14) 0.0085(14)
    C5 0.0327(14) 0.0361(13) 0.0516(17) 0.0129(11) -0.0049(12) 0.0032(12)
    C6 0.0486(17) 0.0442(15) 0.0554(19) 0.0226(13) -0.0095(14) 0.0053(14)
    C7 0.0500(18) 0.0528(17) 0.056(2) 0.0208(15) -0.0087(14) 0.0062(15)
    C8 0.0321(14) 0.0375(13) 0.0520(17) 0.0160(11) -0.0036(12) 0.0044(12)
    C9 0.0406(16) 0.0400(15) 0.065(2) 0.0101(13) 0.0063(14) 0.0100(14)
    N10 0.0506(14) 0.0472(13) 0.0492(15) 0.0193(11) 0.0139(11) 0.0150(11)
    C11 0.0409(15) 0.0392(13) 0.0391(16) 0.0179(12) 0.0033(12) 0.0083(11)
    C12 0.0338(14) 0.0341(12) 0.0392(15) 0.0161(11) -0.0021(11) 0.0067(11)
    C13 0.0385(15) 0.0359(13) 0.0483(17) 0.0200(12) -0.0008(12) 0.0055(12)
    N14 0.0338(12) 0.0379(11) 0.0572(15) 0.0182(10) 0.0009(10) 0.0117(10)
    C15 0.0433(17) 0.0531(18) 0.105(3) 0.0271(15) 0.0038(18) 0.0238(19)
    C16 0.0409(15) 0.0358(13) 0.0547(18) 0.0187(12) 0.0050(13) 0.0090(12)
    C17 0.0420(14) 0.0401(14) 0.0332(14) 0.0227(12) 0.0008(11) 0.0072(11)
    C18 0.0391(15) 0.0421(14) 0.0345(14) 0.0222(12) -0.0022(11) 0.0043(11)
    O19 0.0432(12) 0.0533(12) 0.0723(15) 0.0251(10) -0.0040(10) 0.0206(10)
    C20 0.0426(15) 0.0426(14) 0.0399(16) 0.0227(12) 0.0008(12) 0.0091(12)
    C21 0.0491(17) 0.0409(14) 0.0338(15) 0.0222(13) -0.0027(12) 0.0059(11)
    C22 0.0560(18) 0.0423(15) 0.0528(18) 0.0289(14) 0.0095(14) 0.0096(13)
    C23 0.0528(18) 0.0480(16) 0.064(2) 0.0260(15) 0.0117(15) 0.0129(14)
    C24 0.0551(19) 0.0389(14) 0.060(2) 0.0192(13) 0.0050(15) 0.0075(13)
    Cl25 0.0753(6) 0.0397(4) 0.1315(9) 0.0217(4) 0.0239(6) 0.0166(5)
    C26 0.066(2) 0.0391(15) 0.080(2) 0.0298(15) 0.0029(17) 0.0089(15)
    C27 0.0483(17) 0.0483(16) 0.066(2) 0.0277(14) -0.0018(14) 0.0101(14)
    C28 0.0530(18) 0.0491(16) 0.0441(17) 0.0219(14) 0.0003(13) 0.0164(14)
    O29 0.0642(14) 0.0510(12) 0.0678(14) 0.0315(11) -0.0091(11) 0.0171(10)
    N30 0.0666(17) 0.0545(15) 0.0520(16) 0.0234(13) -0.0198(13) 0.0101(13)
    C31 0.074(2) 0.0489(17) 0.0404(17) 0.0196(16) -0.0052(15) 0.0071(14)
    C32 0.0567(17) 0.0461(15) 0.0370(16) 0.0218(14) 0.0102(13) 0.0110(13)
    C33 0.074(2) 0.0544(17) 0.0493(19) 0.0361(16) 0.0206(16) 0.0134(14)
    C34 0.115(3) 0.059(2) 0.066(2) 0.050(2) 0.029(2) 0.0090(19)
    Cl35 0.1911(15) 0.0969(8) 0.1324(11) 0.1058(10) 0.0520(10) 0.0150(8)
    C36 0.153(4) 0.057(2) 0.054(2) 0.040(3) 0.007(3) -0.0053(18)
    C37 0.119(3) 0.061(2) 0.043(2) 0.025(2) -0.011(2) -0.0012(17)
    C38 0.085(3) 0.074(2) 0.062(2) 0.030(2) 0.0281(19) 0.0254(19)
loop_
    _geom_bond_atom_site_label_1
    _geom_bond_atom_site_label_2
    _geom_bond_site_symmetry_1
    _geom_bond_site_symmetry_2
    _geom_bond_distance
    _geom_bond_publ_flag
    Cl1 C2 . . 1.743(3) no
    C2 C3 . . 1.375(4) no
    C2 C7 . . 1.386(4) no
    C3 C4 . . 1.382(4) no
    C3 H31 . . 0.960 no
    C4 C5 . . 1.394(4) no
    C4 H41 . . 0.960 no
    C5 C6 . . 1.386(4) no
    C5 C8 . . 1.517(4) no
    C6 C7 . . 1.382(4) no
    C6 H61 . . 0.960 no
    C7 H71 . . 0.960 no
    C8 C9 . . 1.514(4) no
    C8 C12 . . 1.563(3) no
    C8 H81 . . 0.960 no
    C9 N10 . . 1.452(4) no
    C9 H91 . . 0.960 no
    C9 H92 . . 0.960 no
    N10 C11 . . 1.474(3) no
    N10 C38 . . 1.459(4) no
    C11 C12 . . 1.588(4) no
    C11 C28 . . 1.556(4) no
    C11 C32 . . 1.521(4) no
    C12 C13 . . 1.532(4) no
    C12 C18 . . 1.540(3) no
    C13 N14 . . 1.450(3) no
    C13 H131 . . 0.960 no
    C13 H132 . . 0.960 no
    N14 C15 . . 1.464(3) no
    N14 C16 . . 1.452(3) no
    C15 H151 . . 0.960 no
    C15 H152 . . 0.960 no
    C15 H153 . . 0.960 no
    C16 C17 . . 1.505(4) no
    C16 H161 . . 0.960 no
    C16 H162 . . 0.960 no
    C17 C18 . . 1.500(4) no
    C17 C20 . . 1.345(3) no
    C18 O19 . . 1.209(3) no
    C20 C21 . . 1.467(4) no
    C20 H201 . . 0.960 no
    C21 C22 . . 1.395(4) no
    C21 C27 . . 1.389(4) no
    C22 C23 . . 1.376(4) no
    C22 H221 . . 0.960 no
    C23 C24 . . 1.375(4) no
    C23 H231 . . 0.960 no
    C24 Cl25 . . 1.739(3) no
    C24 C26 . . 1.381(4) no
    C26 C27 . . 1.380(4) no
    C26 H261 . . 0.960 no
    C27 H271 . . 0.960 no
    C28 O29 . . 1.230(3) no
    C28 N30 . . 1.352(4) no
    N30 C31 . . 1.397(4) no
    N30 H301 . . 0.960 no
    C31 C32 . . 1.385(4) no
    C31 C37 . . 1.378(5) no
    C32 C33 . . 1.376(4) no
    C33 C34 . . 1.393(5) no
    C33 H331 . . 0.960 no
    C34 Cl35 . . 1.741(4) no
    C34 C36 . . 1.376(6) no
    C36 C37 . . 1.382(6) no
    C36 H361 . . 0.960 no
    C37 H371 . . 0.960 no
    C38 H381 . . 0.960 no
    C38 H382 . . 0.960 no
    C38 H383 . . 0.960 no
loop_
    _geom_angle_atom_site_label_1
    _geom_angle_atom_site_label_2
    _geom_angle_atom_site_label_3
    _geom_angle_site_symmetry_1
    _geom_angle_site_symmetry_2
    _geom_angle_site_symmetry_3
    _geom_angle
    _geom_angle_publ_flag
    Cl1 C2 C3 . . . 119.5(2) no
    Cl1 C2 C7 . . . 119.7(3) no
    C3 C2 C7 . . . 120.8(3) no
    C2 C3 C4 . . . 119.5(3) no
    C2 C3 H31 . . . 120.2 no
    C4 C3 H31 . . . 120.2 no
    C3 C4 C5 . . . 121.2(3) no
    C3 C4 H41 . . . 119.4 no
    C5 C4 H41 . . . 119.4 no
    C4 C5 C6 . . . 117.8(3) no
    C4 C5 C8 . . . 122.9(3) no
    C6 C5 C8 . . . 119.3(2) no
    C5 C6 C7 . . . 121.9(3) no
    C5 C6 H61 . . . 119.0 no
    C7 C6 H61 . . . 119.0 no
    C2 C7 C6 . . . 118.7(3) no
    C2 C7 H71 . . . 120.6 no
    C6 C7 H71 . . . 120.7 no
    C5 C8 C9 . . . 116.7(2) no
    C5 C8 C12 . . . 115.4(2) no
    C9 C8 C12 . . . 104.3(2) no
    C5 C8 H81 . . . 106.6 no
    C9 C8 H81 . . . 106.6 no
    C12 C8 H81 . . . 106.6 no
    C8 C9 N10 . . . 101.9(2) no
    C8 C9 H91 . . . 111.3 no
    N10 C9 H91 . . . 111.3 no
    C8 C9 H92 . . . 111.3 no
    N10 C9 H92 . . . 111.3 no
    H91 C9 H92 . . . 109.5 no
    C9 N10 C11 . . . 107.0(2) no
    C9 N10 C38 . . . 114.9(2) no
    C11 N10 C38 . . . 115.6(3) no
    N10 C11 C12 . . . 103.0(2) no
    N10 C11 C28 . . . 110.9(2) no
    C12 C11 C28 . . . 113.1(2) no
    N10 C11 C32 . . . 110.3(2) no
    C12 C11 C32 . . . 119.1(2) no
    C28 C11 C32 . . . 100.6(2) no
    C8 C12 C11 . . . 103.6(2) no
    C8 C12 C13 . . . 115.0(2) no
    C11 C12 C13 . . . 111.2(2) no
    C8 C12 C18 . . . 111.9(2) no
    C11 C12 C18 . . . 108.90(19) no
    C13 C12 C18 . . . 106.2(2) no
    C12 C13 N14 . . . 107.5(2) no
    C12 C13 H131 . . . 109.9 no
    N14 C13 H131 . . . 109.9 no
    C12 C13 H132 . . . 110.0 no
    N14 C13 H132 . . . 110.0 no
    H131 C13 H132 . . . 109.5 no
    C13 N14 C15 . . . 113.2(2) no
    C13 N14 C16 . . . 111.3(2) no
    C15 N14 C16 . . . 110.6(2) no
    N14 C15 H151 . . . 109.5 no
    N14 C15 H152 . . . 109.5 no
    H151 C15 H152 . . . 109.5 no
    N14 C15 H153 . . . 109.4 no
    H151 C15 H153 . . . 109.5 no
    H152 C15 H153 . . . 109.5 no
    N14 C16 C17 . . . 113.3(2) no
    N14 C16 H161 . . . 108.5 no
    C17 C16 H161 . . . 108.5 no
    N14 C16 H162 . . . 108.5 no
    C17 C16 H162 . . . 108.5 no
    H161 C16 H162 . . . 109.5 no
    C16 C17 C18 . . . 119.6(2) no
    C16 C17 C20 . . . 124.7(2) no
    C18 C17 C20 . . . 115.6(2) no
    C12 C18 C17 . . . 117.8(2) no
    C12 C18 O19 . . . 120.7(2) no
    C17 C18 O19 . . . 121.5(2) no
    C17 C20 C21 . . . 131.5(3) no
    C17 C20 H201 . . . 114.2 no
    C21 C20 H201 . . . 114.3 no
    C20 C21 C22 . . . 125.7(2) no
    C20 C21 C27 . . . 117.8(3) no
    C22 C21 C27 . . . 116.5(2) no
    C21 C22 C23 . . . 122.1(3) no
    C21 C22 H221 . . . 119.0 no
    C23 C22 H221 . . . 119.0 no
    C22 C23 C24 . . . 119.4(3) no
    C22 C23 H231 . . . 120.3 no
    C24 C23 H231 . . . 120.3 no
    C23 C24 Cl25 . . . 119.3(2) no
    C23 C24 C26 . . . 120.7(3) no
    Cl25 C24 C26 . . . 120.1(2) no
    C24 C26 C27 . . . 118.8(3) no
    C24 C26 H261 . . . 120.6 no
    C27 C26 H261 . . . 120.6 no
    C21 C27 C26 . . . 122.5(3) no
    C21 C27 H271 . . . 118.7 no
    C26 C27 H271 . . . 118.7 no
    C11 C28 O29 . . . 125.7(3) no
    C11 C28 N30 . . . 108.9(2) no
    O29 C28 N30 . . . 125.0(3) no
    C28 N30 C31 . . . 111.0(2) no
    C28 N30 H301 . . . 124.5 no
    C31 N30 H301 . . . 124.5 no
    N30 C31 C32 . . . 110.5(3) no
    N30 C31 C37 . . . 128.0(3) no
    C32 C31 C37 . . . 121.5(3) no
    C11 C32 C31 . . . 108.8(2) no
    C11 C32 C33 . . . 130.2(3) no
    C31 C32 C33 . . . 120.7(3) no
    C32 C33 C34 . . . 117.6(3) no
    C32 C33 H331 . . . 121.2 no
    C34 C33 H331 . . . 121.2 no
    C33 C34 Cl35 . . . 118.5(4) no
    C33 C34 C36 . . . 121.5(3) no
    Cl35 C34 C36 . . . 120.0(3) no
    C34 C36 C37 . . . 120.6(3) no
    C34 C36 H361 . . . 119.7 no
    C37 C36 H361 . . . 119.7 no
    C36 C37 C31 . . . 118.1(4) no
    C36 C37 H371 . . . 121.0 no
    C31 C37 H371 . . . 121.0 no
    N10 C38 H381 . . . 109.5 no
    N10 C38 H382 . . . 109.5 no
    H381 C38 H382 . . . 109.5 no
    N10 C38 H383 . . . 109.4 no
    H381 C38 H383 . . . 109.5 no
    H382 C38 H383 . . . 109.5 no
loop_
    _geom_torsion_atom_site_label_1
    _geom_torsion_atom_site_label_2
    _geom_torsion_atom_site_label_3
    _geom_torsion_atom_site_label_4
    _geom_torsion_site_symmetry_1
    _geom_torsion_site_symmetry_2
    _geom_torsion_site_symmetry_3
    _geom_torsion_site_symmetry_4
    _geom_torsion
    _geom_torsion_publ_flag
    Cl1 C2 C7 C6 . . . . -179.9(3) no
    C34 C36 C37 C31 . . . . -0.1(6) no
    C12 C13 N14 C15 . . . . 160.2(2) no
    C8 C12 C18 O19 . . . . 20.1(3) no
    N14 C16 C17 C18 . . . . -16.4(3) no
    C11 C32 C33 C34 . . . . 175.1(3) no
    C20 C21 C27 C26 . . . . 179.6(3) no
    O29 C28 N30 C31 . . . . -175.9(3) no
    N30 C31 C32 C11 . . . . 1.4(4) no
loop_
    _geom_hbond_atom_site_label_D
    _geom_hbond_atom_site_label_H
    _geom_hbond_atom_site_label_A
    _geom_hbond_site_symmetry_D
    _geom_hbond_site_symmetry_H
    _geom_hbond_site_symmetry_A
    _geom_hbond_distance_DH
    _geom_hbond_distance_HA
    _geom_hbond_distance_DA
    _geom_hbond_angle_DHA
    _geom_hbond_publ_flag
    C6 H61 O19 . . 2_666 0.96 2.47 3.168(5) 130 yes
    N30 H301 O29 . . 2_767 0.96 1.90 2.844(5) 167 yes
    C38 H381 Cg . . 1_555 0.95 2.63 2.818(5) 91.0(10)
                                                   no
