# Supplementary material for: 5-Chloro-5′′-(4-chloro­benzyl­idene)-4′-(4-chloro­phen­yl)-1′,1′′-dimethyldi­spiro­[indoline-3,2′-pyrrolidine-3′,3′′-piperidine]-2,4′′-dione
Source: Acta Crystallogr Sect E Struct Rep Online. 2014 Feb 28;70(Pt 3):o379–80. doi: 10.1107/S1600536814004309 (PMC3998502; doi:10.1107/S1600536814004309)
Supplement: Supplementary file 2 [file e-70-0o379-Isup2.hkl]

data_I
#  Compound X                        At 14:
_audit_creation_date        "14-02-11"
_audit_creation_method      CRYSTALS 

_cell_length_a                    11.2102(3)
_cell_angle_alpha                 99.0734(8)
_cell_length_b                    11.5909(3)
_cell_angle_beta                  90.1887(9)
_cell_length_c                    12.3569(4)
_cell_angle_gamma                 116.4041(10)
loop_
 _symmetry_equiv_pos_as_xyz
 'x,y,z'
 '-x,-y,-z'

# NOTE FO on scale of Fc,      1.43116
# Status flags: 
#    o - used in refinement 
#    < - excluded by I/sigmaI cutoff 
#    l - excluded at low resolution  
#    h - excluded at high resolution  
#    x - excluded for another reason  

loop_
_refln_index_h
_refln_index_k
_refln_index_l
_refln_F_squared_meas
_refln_F_squared_calc
_refln_F_squared_sigma
_refln_observed_status
_refln_refinement_weight
   2   0   0      174.03      167.32        3.90 o   0.8734E-02
   3   0   0     1439.29     1562.43       32.52 o   0.2357E-04
   4   0   0     2591.77     2544.99       51.75 o   0.9304E-05
   5   0   0      184.95      172.36        4.49 o   0.7949E-02
   6   0   0      825.64      838.55       16.65 o   0.1083E-03
   7   0   0      405.91      400.67        9.22 o   0.8350E-03
   8   0   0     1088.53     1059.79       24.73 o   0.6111E-04
   9   0   0       32.16       29.21        3.06 o   0.8054E-02
  10   0   0        0.05        6.01        2.12 <   0.0000E+00
  11   0   0        7.65        0.45        4.31 <   0.0000E+00
  12   0   0        0.51        0.00        5.54 <   0.0000E+00
  13   0   0       20.69        0.40       20.89 <   0.0000E+00
 -13   1   0        0.92        0.02        7.09 <   0.0000E+00
 -12   1   0        2.46        8.66        8.12 <   0.0000E+00
 -11   1   0       12.84        5.95        5.06 o   0.2053E-01
 -10   1   0       42.76       51.13        3.80 o   0.9463E-02
  -9   1   0      205.13      195.31        6.45 o   0.6216E-02
  -8   1   0      323.11      351.26        8.34 o   0.1176E-02
  -7   1   0      150.49      154.06        4.29 o   0.1003E-01
  -6   1   0      186.46      179.54        5.33 o   0.7614E-02
  -5   1   0      125.01      140.31        3.71 o   0.1125E-01
  -4   1   0      190.14      166.95        4.65 o   0.7710E-02
  -3   1   0     2012.45     2032.28       47.73 o   0.1379E-04
  -2   1   0     6401.51    10202.54      462.28 o   0.3124E-06
   1   1   0     1767.21     2871.91       41.44 o   0.4769E-05
   2   1   0     3357.40     4080.57       59.24 o   0.3053E-05
   3   1   0     5849.86     5872.20      148.74 o   0.1867E-05
   4   1   0     1495.71     1533.77       27.99 o   0.2605E-04
   5   1   0       50.74       36.35        2.04 o   0.7675E-02
   6   1   0      346.71      329.71        7.84 o   0.1448E-02
   7   1   0      159.45      142.98        4.84 o   0.1022E-01
   8   1   0      605.56      645.66       15.78 o   0.2008E-03
   9   1   0      103.84      114.26        4.80 o   0.1298E-01
  10   1   0       41.24       31.23        4.77 o   0.7687E-02
  11   1   0       11.47        2.67        7.36 <   0.0000E+00
  12   1   0       18.33        2.34       10.35 <   0.0000E+00
 -13   2   0        5.94        5.92        8.85 <   0.0000E+00
 -12   2   0       13.25        9.18        6.20 o   0.1561E-01
 -11   2   0        6.96        8.03        3.75 <   0.0000E+00
 -10   2   0       48.75       44.14        4.07 o   0.8913E-02
  -9   2   0      523.78      513.25       13.19 o   0.4008E-03
  -8   2   0      118.80      124.20        4.94 o   0.1317E-01
  -7   2   0        3.48        0.09        2.16 <   0.0000E+00
  -6   2   0     2012.31     1905.30       44.37 o   0.1657E-04
  -5   2   0     2235.22     2068.23       48.45 o   0.1381E-04
  -4   2   0     3828.69     3845.47       77.94 o   0.4037E-05
  -3   2   0     3304.67     3332.51       73.12 o   0.5121E-05
  -2   2   0       47.26       61.61        1.39 o   0.1014E-01
  -1   2   0      185.40      220.47        3.85 o   0.4008E-02
   0   2   0     1013.33     1093.96       14.85 o   0.5088E-04
   1   2   0       58.29       62.91        1.26 o   0.1113E-01
   2   2   0     2920.93     3619.07       43.42 o   0.4047E-05
   3   2   0      320.10      382.00        5.57 o   0.8577E-03
   4   2   0       56.58       50.04        2.55 o   0.9574E-02
   5   2   0      133.13      125.78        4.00 o   0.1262E-01
   6   2   0       22.53       26.31        2.53 o   0.8044E-02
   7   2   0       76.81       83.43        3.24 o   0.1299E-01
   8   2   0       49.16       43.22        3.35 o   0.8846E-02
   9   2   0       -2.80        2.71        3.93 <   0.0000E+00
  10   2   0       43.42       25.55        9.52 o   0.7192E-02
  11   2   0       33.80       29.92       10.41 o   0.8026E-02
  12   2   0       -5.12        8.61       13.93 <   0.0000E+00
 -14   3   0       28.47        2.13       14.13 o   0.2632E-02
 -13   3   0       -7.03        0.81        5.37 <   0.0000E+00
 -12   3   0       30.04       24.68        6.13 o   0.7934E-02
 -11   3   0       58.29       60.21        4.22 o   0.1111E-01
 -10   3   0       78.90       84.50        3.60 o   0.1317E-01
  -9   3   0       26.88       32.50        2.79 o   0.7990E-02
  -8   3   0       45.52       54.61        2.94 o   0.9797E-02
  -7   3   0      183.21      185.65        4.80 o   0.7507E-02
  -6   3   0      441.34      464.18        9.54 o   0.5202E-03
  -5   3   0     2918.97     2608.95       56.75 o   0.8553E-05
  -4   3   0      205.60      198.85        4.11 o   0.6056E-02
  -3   3   0      937.37      912.20       18.53 o   0.8670E-04
  -2   3   0      195.36      220.96        3.97 o   0.4449E-02
  -1   3   0      306.71      335.72        4.94 o   0.1333E-02
   0   3   0     1645.75     1713.98       22.44 o   0.1955E-04
   1   3   0     1182.67     1254.03       15.84 o   0.4049E-04
   2   3   0      897.15      884.87       12.86 o   0.9527E-04
   3   3   0     4720.79     4343.80       86.57 o   0.3544E-05
   4   3   0       68.55       75.31        3.97 o   0.1227E-01
   5   3   0      292.69      305.45       10.50 o   0.1836E-02
   6   3   0      132.42      147.05        7.25 o   0.1001E-01
   7   3   0       63.19       67.22        6.01 o   0.1173E-01
   8   3   0        0.41        0.04        3.67 <   0.0000E+00
   9   3   0       43.63       34.82        8.11 o   0.7950E-02
  10   3   0       64.42       60.79       10.21 o   0.1111E-01
  11   3   0       45.81       39.10        8.10 o   0.8434E-02
 -14   4   0        6.66        3.54        9.31 <   0.0000E+00
 -13   4   0       17.10        0.29        9.03 <   0.0000E+00
 -12   4   0       -7.85        0.22        4.90 <   0.0000E+00
 -11   4   0        2.10        2.25        3.34 <   0.0000E+00
 -10   4   0       25.14       19.14        3.70 o   0.8446E-02
  -9   4   0       26.78       28.47        2.60 o   0.8091E-02
  -8   4   0      439.04      383.73       10.62 o   0.8478E-03
  -7   4   0     1134.15     1033.44       24.98 o   0.6217E-04
  -6   4   0       55.87       57.63        2.32 o   0.1084E-01
  -5   4   0     2808.93     2522.37       50.73 o   0.9195E-05
  -4   4   0      342.34      323.04        6.67 o   0.1494E-02
  -3   4   0       26.75       22.31        1.43 o   0.8136E-02
  -2   4   0      282.07      299.78        4.70 o   0.1888E-02
  -1   4   0        0.35        1.95        0.59 <   0.0000E+00
   0   4   0       88.43       93.18        1.86 o   0.1372E-01
   1   4   0       39.97       31.20        1.43 o   0.7658E-02
   2   4   0       57.58       50.03        1.86 o   0.9336E-02
   3   4   0       68.89       64.88        2.59 o   0.1136E-01
   4   4   0      185.72      168.30        5.48 o   0.7957E-02
   5   4   0      130.47      132.15        5.94 o   0.1278E-01
   6   4   0       95.31       71.79        6.35 o   0.1010E-01
   7   4   0       13.65       33.17        5.08 o   0.7232E-02
   8   4   0       54.55       58.54        6.07 o   0.1070E-01
   9   4   0        5.33       11.13        6.71 <   0.0000E+00
  10   4   0       10.31        8.33        6.54 <   0.0000E+00
 -14   5   0       29.08       34.51       10.35 o   0.8119E-02
 -13   5   0       -7.78        0.83        8.77 <   0.0000E+00
 -12   5   0       -3.28        0.03        4.12 <   0.0000E+00
 -11   5   0       -0.96        2.05        2.07 <   0.0000E+00
 -10   5   0      100.26      107.25        4.58 o   0.1350E-01
  -9   5   0       47.83       37.06        3.60 o   0.7927E-02
  -8   5   0       67.59       62.24        3.43 o   0.1081E-01
  -7   5   0       49.77       63.81        2.67 o   0.1038E-01
  -6   5   0     1663.87     1631.12       38.16 o   0.2362E-04
  -5   5   0      195.30      164.64        4.92 o   0.7397E-02
  -4   5   0     1443.30     1472.09       27.36 o   0.2871E-04
  -3   5   0      672.72      599.17       12.34 o   0.2383E-03
  -2   5   0      100.07       80.42        2.18 o   0.1142E-01
  -1   5   0       -1.13        0.07        1.67 <   0.0000E+00
   0   5   0     1459.31     1480.92       18.21 o   0.2821E-04
   1   5   0       51.54       46.57        1.72 o   0.8951E-02
   2   5   0       17.68       24.51        1.60 o   0.7818E-02
   3   5   0      895.89      959.80       14.30 o   0.7641E-04
   4   5   0        8.65        2.20        3.73 o   0.2607E-02
   5   5   0       -1.78        0.28        6.61 <   0.0000E+00
   6   5   0       57.96       55.57        5.66 o   0.1054E-01
   7   5   0        5.94        3.26        5.10 <   0.0000E+00
   8   5   0        6.55        6.46        6.52 <   0.0000E+00
   9   5   0       14.88       13.38        8.07 <   0.0000E+00
  10   5   0        9.22        5.72        7.89 <   0.0000E+00
 -14   6   0       12.08        5.51        7.75 <   0.0000E+00
 -13   6   0       18.95        8.76        6.75 o   0.1514E-01
 -12   6   0       16.39       16.55        6.55 o   0.9736E-02
 -11   6   0       20.38       24.22        5.07 o   0.8037E-02
 -10   6   0       36.56       51.36        5.00 o   0.9006E-02
  -9   6   0       21.44       19.71        3.82 o   0.8621E-02
  -8   6   0       51.07       49.80        4.03 o   0.9912E-02
  -7   6   0       27.91       29.68        2.92 o   0.8111E-02
  -6   6   0      158.58      144.24        4.56 o   0.1030E-01
  -5   6   0      655.58      575.42       13.23 o   0.2648E-03
  -4   6   0     1696.05     1507.98       28.11 o   0.2605E-04
  -3   6   0       38.83       49.05        2.23 o   0.9063E-02
  -2   6   0      664.56      596.25       10.10 o   0.2435E-03
  -1   6   0        1.05        0.36        1.64 <   0.0000E+00
   0   6   0       61.45       72.06        2.10 o   0.1156E-01
   1   6   0       76.57       83.24        2.37 o   0.1305E-01
   2   6   0      153.21      140.85        3.37 o   0.1079E-01
   3   6   0        2.05        1.78        4.30 <   0.0000E+00
   4   6   0      177.79      164.13        7.01 o   0.8565E-02
   5   6   0        9.01        3.39        4.12 o   0.1102E-01
   6   6   0       19.92       18.04        4.72 o   0.9013E-02
   7   6   0       20.43       17.41        5.38 o   0.9074E-02
   8   6   0       33.08       34.46        7.43 o   0.8360E-02
   9   6   0       -1.50        1.16       16.87 <   0.0000E+00
 -14   7   0        5.22       12.44        9.22 <   0.0000E+00
 -13   7   0       -3.07        7.18        7.99 <   0.0000E+00
 -12   7   0       26.42       17.23        8.40 o   0.8783E-02
 -11   7   0        3.69        1.66        5.43 <   0.0000E+00
 -10   7   0      186.18      168.08        9.68 o   0.7918E-02
  -9   7   0      149.42      141.57        9.83 o   0.1119E-01
  -8   7   0      357.89      355.24       10.66 o   0.1183E-02
  -7   7   0      157.87      151.75        5.03 o   0.1035E-01
  -6   7   0      233.09      255.43        6.26 o   0.2918E-02
  -5   7   0        4.45       13.14        2.05 o   0.1084E-01
  -4   7   0       84.54       96.14        3.72 o   0.1292E-01
  -3   7   0       63.73       59.10        2.58 o   0.1032E-01
  -2   7   0      138.15      125.17        3.51 o   0.1195E-01
  -1   7   0      127.77      137.91        3.41 o   0.1151E-01
   0   7   0       62.76       61.86        2.46 o   0.1113E-01
   1   7   0       35.52       41.29        2.54 o   0.8627E-02
   2   7   0      158.81      173.73        4.51 o   0.7691E-02
   3   7   0        0.74        1.28        1.94 <   0.0000E+00
   4   7   0       53.25       70.94        5.50 o   0.1070E-01
   5   7   0       35.91       42.22        6.50 o   0.8682E-02
   6   7   0       19.53        6.40        6.81 o   0.1868E-01
   7   7   0       11.61        6.20        6.67 <   0.0000E+00
   8   7   0       14.13       25.32        9.07 <   0.0000E+00
 -14   8   0       -2.66        1.06       10.45 <   0.0000E+00
 -13   8   0       16.59       12.31       10.04 <   0.0000E+00
 -12   8   0        5.53       11.46        8.19 <   0.0000E+00
 -11   8   0       37.28       45.00        8.76 o   0.8864E-02
 -10   8   0       70.25       72.37        8.45 o   0.1251E-01
  -9   8   0      103.64      103.08        7.18 o   0.1439E-01
  -8   8   0      115.04      115.95        5.68 o   0.1402E-01
  -7   8   0      956.01      971.98       21.31 o   0.7529E-04
  -6   8   0       54.28       60.41        4.08 o   0.1072E-01
  -5   8   0       52.95       46.95        3.61 o   0.8926E-02
  -4   8   0      890.77      889.56       20.09 o   0.9550E-04
  -3   8   0      301.70      313.05        8.32 o   0.1702E-02
  -2   8   0        4.92        5.09        2.02 o   0.2019E-01
  -1   8   0      587.81      563.08       10.77 o   0.3033E-03
   0   8   0      606.62      619.91       11.46 o   0.2341E-03
   1   8   0       85.97       93.72        3.09 o   0.1340E-01
   2   8   0      118.51      137.11        4.24 o   0.1056E-01
   3   8   0       83.61       73.72        3.74 o   0.1162E-01
   4   8   0       53.66       42.99        7.28 o   0.8491E-02
   5   8   0       68.21       63.69        8.26 o   0.1142E-01
   6   8   0       19.19       23.45        6.54 o   0.8045E-02
   7   8   0        0.72        0.19        8.00 <   0.0000E+00
 -14   9   0      -10.04        5.58       15.57 <   0.0000E+00
 -13   9   0      -12.90       12.30       14.54 <   0.0000E+00
 -12   9   0       10.45        2.71       11.67 <   0.0000E+00
 -11   9   0        5.12        6.93        8.81 <   0.0000E+00
 -10   9   0        2.87        2.78        7.19 <   0.0000E+00
  -9   9   0      188.91      186.38        8.07 o   0.7219E-02
  -8   9   0      150.54      144.37        6.38 o   0.1108E-01
  -7   9   0        2.53        6.78        3.95 <   0.0000E+00
  -6   9   0       60.27       58.76        4.79 o   0.1088E-01
  -5   9   0        6.91        4.08        3.82 <   0.0000E+00
  -4   9   0      127.69      134.67        4.99 o   0.1185E-01
  -3   9   0        2.82        1.89        3.26 <   0.0000E+00
  -2   9   0      295.93      313.34        6.58 o   0.1648E-02
  -1   9   0      126.58      123.18        4.19 o   0.1319E-01
   0   9   0      371.04      344.43        9.04 o   0.1208E-02
   1   9   0      296.05      307.09        8.41 o   0.1778E-02
   2   9   0       12.86       22.95        3.11 o   0.7715E-02
   3   9   0       25.47       18.03        6.39 o   0.8594E-02
   4   9   0        2.66        0.67        6.04 <   0.0000E+00
   5   9   0       13.25        6.77        7.43 <   0.0000E+00
   6   9   0       12.49       29.02        8.91 <   0.0000E+00
 -14  10   0       -2.25        0.06       12.90 <   0.0000E+00
 -13  10   0       20.07        6.20       11.27 <   0.0000E+00
 -12  10   0        4.71       10.10        8.81 <   0.0000E+00
 -11  10   0       24.99       48.07        8.60 o   0.8085E-02
 -10  10   0       11.88       14.16       11.27 <   0.0000E+00
  -9  10   0       92.99       74.96        8.14 o   0.1079E-01
  -8  10   0        7.48        0.36        4.79 <   0.0000E+00
  -7  10   0      127.71      109.21        8.62 o   0.1201E-01
  -6  10   0      226.64      226.14        9.80 o   0.4481E-02
  -5  10   0       66.57       76.00        5.80 o   0.1205E-01
  -4  10   0      117.57      118.63        6.05 o   0.1404E-01
  -3  10   0      136.82      138.35        5.58 o   0.1232E-01
  -2  10   0      121.05      120.80        4.75 o   0.1382E-01
  -1  10   0       -0.05        1.63        2.29 <   0.0000E+00
   0  10   0       73.48       74.98        4.97 o   0.1286E-01
   1  10   0      109.85      114.71        7.62 o   0.1348E-01
   2  10   0       69.50       57.15        7.21 o   0.9884E-02
   3  10   0       35.09       30.63        7.02 o   0.8004E-02
   4  10   0       11.61        1.77        9.76 <   0.0000E+00
   5  10   0        0.72        6.78        7.90 <   0.0000E+00
 -13  11   0       21.10       20.72       17.61 <   0.0000E+00
 -12  11   0       17.41       22.70       11.67 <   0.0000E+00
 -11  11   0       19.25       31.05       13.52 <   0.0000E+00
 -10  11   0        3.38        2.66        6.23 <   0.0000E+00
  -9  11   0       -1.33        0.01        8.54 <   0.0000E+00
  -8  11   0        2.36        2.74        6.35 <   0.0000E+00
  -7  11   0      101.49      104.65        7.17 o   0.1413E-01
  -6  11   0        0.51        0.12        3.49 <   0.0000E+00
  -5  11   0      133.13      144.45        9.55 o   0.1063E-01
  -4  11   0      241.49      268.61        9.26 o   0.2448E-02
  -3  11   0       -4.78        2.43        4.67 <   0.0000E+00
  -2  11   0      245.58      245.77        8.85 o   0.3533E-02
  -1  11   0       80.50       86.32        5.69 o   0.1326E-01
   0  11   0      151.36      155.86        8.69 o   0.1001E-01
   1  11   0       10.24       20.11       10.14 <   0.0000E+00
   2  11   0      -11.57        1.76        9.85 <   0.0000E+00
   3  11   0       73.39       62.64       10.96 o   0.1063E-01
 -12  12   0       19.87        0.66       13.52 <   0.0000E+00
 -11  12   0        2.77        4.88        8.41 <   0.0000E+00
 -10  12   0        8.09        1.08       10.03 <   0.0000E+00
  -9  12   0       81.42       86.98       10.29 o   0.1331E-01
  -8  12   0       -0.41        9.90        4.32 <   0.0000E+00
  -7  12   0      151.36      131.17       11.26 o   0.1077E-01
  -6  12   0       51.72       39.66        8.59 o   0.8063E-02
  -5  12   0       95.65       98.63        9.42 o   0.1408E-01
  -4  12   0       27.34       20.79        7.75 o   0.8179E-02
  -3  12   0       21.92        7.89        8.59 o   0.1592E-01
  -2  12   0       19.97       16.32        6.68 o   0.9481E-02
  -1  12   0       -2.46        4.57        6.49 <   0.0000E+00
   0  12   0       13.62       16.55        8.89 <   0.0000E+00
   1  12   0      165.80      153.58       12.85 o   0.9627E-02
   2  12   0       42.40        1.95       16.39 o   0.1920E-02
 -11  13   0       13.42       10.17       11.69 <   0.0000E+00
 -10  13   0       12.49       17.46       10.80 <   0.0000E+00
  -9  13   0        3.69        0.48       13.72 <   0.0000E+00
  -8  13   0        1.02        7.24       10.25 <   0.0000E+00
  -7  13   0       27.24       27.88        7.91 o   0.8152E-02
  -6  13   0      127.09      125.66       10.16 o   0.1334E-01
  -5  13   0       23.45       16.47        8.38 o   0.9154E-02
  -4  13   0       60.63       50.44        7.33 o   0.9339E-02
  -3  13   0       44.55       39.28        9.52 o   0.8515E-02
  -2  13   0       -6.14        0.13        6.80 <   0.0000E+00
  -1  13   0       91.15       95.21       17.21 o   0.1382E-01
   0  13   0       16.39        5.37       14.34 <   0.0000E+00
 -10  14   0       -4.20        0.07       10.80 <   0.0000E+00
  -9  14   0       -5.53        1.93        8.98 <   0.0000E+00
  -8  14   0        4.71        0.15        7.39 <   0.0000E+00
  -7  14   0      -20.48        4.56        9.01 <   0.0000E+00
  -6  14   0       46.49       37.59        9.05 o   0.8173E-02
  -5  14   0        0.82        3.32        4.74 <   0.0000E+00
  -4  14   0        4.92        2.81        8.11 <   0.0000E+00
  -3  14   0       14.34        2.90       13.52 <   0.0000E+00
  -2  14   0       22.74       25.56       14.34 <   0.0000E+00
   2 -14   1       -9.01        3.61       14.13 <   0.0000E+00
   3 -14   1       -3.38        0.01        8.89 <   0.0000E+00
   4 -14   1       10.86        3.43        7.48 <   0.0000E+00
   5 -14   1       14.13       25.50        7.21 o   0.7551E-02
   6 -14   1       20.79       24.43        9.02 o   0.8003E-02
   7 -14   1       20.38       16.57        8.37 o   0.9277E-02
   8 -14   1       47.31       45.79       10.00 o   0.9408E-02
   9 -14   1       14.54       19.63        8.12 <   0.0000E+00
  10 -14   1       18.64       13.23       10.20 <   0.0000E+00
   0 -13   1       -2.66       21.19       14.13 <   0.0000E+00
   1 -13   1       11.88        0.58       12.08 <   0.0000E+00
   2 -13   1       95.34       81.44        9.72 o   0.1202E-01
   3 -13   1       -0.10        4.09        5.91 <   0.0000E+00
   4 -13   1      -22.84        1.12        8.24 <   0.0000E+00
   5 -13   1        2.46        0.40        7.81 <   0.0000E+00
   6 -13   1        2.77        0.41        7.90 <   0.0000E+00
   7 -13   1       16.18        7.13        6.53 o   0.1837E-01
   8 -13   1        4.92        1.04        6.89 <   0.0000E+00
   9 -13   1        6.25        1.45        9.63 <   0.0000E+00
  10 -13   1       -4.71        0.17        7.89 <   0.0000E+00
  11 -13   1        4.20        0.03        7.89 <   0.0000E+00
  12 -13   1       -2.25        3.34       13.52 <   0.0000E+00
  -2 -12   1        4.10        0.78       20.28 <   0.0000E+00
  -1 -12   1       59.60       41.81       15.77 o   0.7948E-02
   0 -12   1       35.02       36.43       12.70 o   0.8497E-02
   1 -12   1        3.69       13.00        7.07 <   0.0000E+00
   2 -12   1        2.46        0.01        7.65 <   0.0000E+00
   3 -12   1       68.21       59.07        7.68 o   0.1032E-01
   4 -12   1       47.93       54.49        8.40 o   0.1002E-01
   5 -12   1      129.11      147.98        7.46 o   0.9527E-02
   6 -12   1        2.56        0.51        8.04 <   0.0000E+00
   7 -12   1       35.95       22.89        7.37 o   0.7589E-02
   8 -12   1       30.21       35.73        7.02 o   0.8191E-02
   9 -12   1       -6.86        0.14        8.26 <   0.0000E+00
  10 -12   1        1.33        8.02       11.71 <   0.0000E+00
  11 -12   1      -10.96        0.42        6.66 <   0.0000E+00
  12 -12   1       -1.02        1.69       21.72 <   0.0000E+00
  13 -12   1      -10.45        1.52       12.90 <   0.0000E+00
  -4 -11   1        2.05        7.32       25.73 <   0.0000E+00
  -3 -11   1       42.53       41.98        9.15 o   0.9081E-02
  -2 -11   1        5.74       11.02        8.63 <   0.0000E+00
  -1 -11   1        3.07        0.62        5.85 <   0.0000E+00
   0 -11   1       42.50       50.66        6.66 o   0.9429E-02
   1 -11   1        9.63       15.74        4.24 o   0.9322E-02
   2 -11   1       32.77       30.43        6.02 o   0.8134E-02
   3 -11   1       27.04       31.84        3.98 o   0.8012E-02
   4 -11   1       22.53       30.55        4.58 o   0.7778E-02
   5 -11   1      189.87      204.93        9.42 o   0.5355E-02
   6 -11   1      320.14      343.24       14.21 o   0.1216E-02
   7 -11   1       71.69       84.66        6.74 o   0.1229E-01
   8 -11   1       10.24       11.56        6.54 <   0.0000E+00
   9 -11   1       68.41       66.95        8.14 o   0.1210E-01
  10 -11   1       -2.56       10.50        5.69 <   0.0000E+00
  11 -11   1        8.60        1.24       15.77 <   0.0000E+00
  12 -11   1       17.00       39.81       11.27 <   0.0000E+00
  13 -11   1       67.80       75.38       15.36 o   0.1219E-01
  -5 -10   1      -10.96        2.04       10.38 <   0.0000E+00
  -4 -10   1       86.03       78.11        9.17 o   0.1250E-01
  -3 -10   1       18.98       27.06        7.28 o   0.7709E-02
  -2 -10   1      107.33       98.01        6.29 o   0.1327E-01
  -1 -10   1        2.92        8.27        4.41 <   0.0000E+00
   0 -10   1      170.67      183.35        6.46 o   0.6924E-02
   1 -10   1       15.98       15.38        3.31 o   0.1005E-01
   2 -10   1        2.87        2.51        3.38 <   0.0000E+00
   3 -10   1     1379.23     1397.36       27.43 o   0.3259E-04
   4 -10   1      177.00      176.38        5.05 o   0.8249E-02
   5 -10   1       96.16      102.34        6.74 o   0.1373E-01
   6 -10   1       22.94       34.49        5.20 o   0.7754E-02
   7 -10   1        5.12        5.36        3.85 <   0.0000E+00
   8 -10   1      259.44      268.51        9.59 o   0.2638E-02
   9 -10   1       17.96        8.44        5.92 o   0.1607E-01
  10 -10   1       34.72       41.06        7.45 o   0.8568E-02
  11 -10   1      132.72      140.76       13.52 o   0.1117E-01
  12 -10   1       -3.28        0.66       10.45 <   0.0000E+00
  13 -10   1       12.90        4.10       11.27 <   0.0000E+00
  14 -10   1        8.40        8.35       16.80 <   0.0000E+00
  -6  -9   1       19.46       26.57        9.87 o   0.7768E-02
  -5  -9   1       41.99       50.64        8.48 o   0.9410E-02
  -4  -9   1       -2.32        5.65        5.94 <   0.0000E+00
  -3  -9   1       55.81       70.91        4.95 o   0.1096E-01
  -2  -9   1       39.45       42.28        3.64 o   0.8917E-02
  -1  -9   1       61.00       60.87        3.82 o   0.1121E-01
   0  -9   1     1025.84     1056.93       17.66 o   0.6073E-04
   1  -9   1        5.59        6.60        2.48 o   0.2151E-01
   2  -9   1      375.85      383.84        8.14 o   0.9401E-03
   3  -9   1        1.43        2.23        3.85 <   0.0000E+00
   4  -9   1      198.88      205.17        5.47 o   0.5766E-02
   5  -9   1       94.71      101.43        3.90 o   0.1371E-01
   6  -9   1      699.71      709.43       13.33 o   0.1653E-03
   7  -9   1      286.48      253.18        9.51 o   0.2794E-02
   8  -9   1     1400.64     1377.43       31.54 o   0.3390E-04
   9  -9   1       11.95       12.91        4.70 o   0.1145E-01
  10  -9   1       12.60        4.06        5.15 o   0.1586E-01
  11  -9   1        7.37        9.05        8.40 <   0.0000E+00
  12  -9   1       20.69       11.13       10.04 o   0.1210E-01
  13  -9   1      -11.06        3.27       13.31 <   0.0000E+00
  14  -9   1       -6.76        0.39       14.54 <   0.0000E+00
  -7  -8   1       -7.89        0.21       11.51 <   0.0000E+00
  -6  -8   1        0.34        3.45        4.80 <   0.0000E+00
  -5  -8   1       12.36       18.91        6.67 <   0.0000E+00
  -4  -8   1        1.37        3.15        8.59 <   0.0000E+00
  -3  -8   1        3.73        5.63        2.41 <   0.0000E+00
  -2  -8   1      610.94      607.59       12.83 o   0.2504E-03
  -1  -8   1       99.10      111.81        3.63 o   0.1291E-01
   0  -8   1      169.77      170.84        4.35 o   0.8940E-02
   1  -8   1      115.81      115.50        3.33 o   0.1408E-01
   2  -8   1       55.64       60.30        2.62 o   0.1086E-01
   3  -8   1      229.48      216.49        5.62 o   0.4703E-02
   4  -8   1        2.70        0.55        2.14 <   0.0000E+00
   5  -8   1        0.57        2.48        1.65 <   0.0000E+00
   6  -8   1       31.95       39.63        2.65 o   0.8347E-02
   7  -8   1      111.42       94.93        4.59 o   0.1209E-01
   8  -8   1      676.66      619.45       17.62 o   0.2234E-03
   9  -8   1      399.61      407.73       13.69 o   0.7764E-03
  10  -8   1       39.12       29.15        5.08 o   0.7623E-02
  11  -8   1        5.74        2.54        6.25 <   0.0000E+00
  12  -8   1        5.12        2.76       10.86 <   0.0000E+00
  13  -8   1       40.55       33.60       15.57 o   0.8044E-02
  14  -8   1       36.87       37.53        8.99 o   0.8634E-02
  -8  -7   1        0.48        4.44        5.01 <   0.0000E+00
  -7  -7   1       12.90       14.68        6.58 o   0.1030E-01
  -6  -7   1       11.88       13.14        4.70 o   0.1113E-01
  -5  -7   1       20.28       23.85        4.67 o   0.8054E-02
  -4  -7   1       -0.82        0.09        3.23 <   0.0000E+00
  -3  -7   1      133.75      144.77        4.54 o   0.1075E-01
  -2  -7   1       80.47       91.13        3.18 o   0.1292E-01
  -1  -7   1     1092.39     1056.81       16.10 o   0.6149E-04
   0  -7   1      203.23      202.25        4.14 o   0.6078E-02
   1  -7   1      624.24      596.85        9.84 o   0.2600E-03
   2  -7   1      802.22      794.61       13.26 o   0.1243E-03
   3  -7   1      761.70      661.41       12.84 o   0.1794E-03
   4  -7   1       21.71       34.27        1.91 o   0.7683E-02
   5  -7   1        1.68        0.17        3.61 <   0.0000E+00
   6  -7   1      616.19      600.39       11.62 o   0.2583E-03
   7  -7   1       82.17       94.35        3.20 o   0.1279E-01
   8  -7   1      155.19      152.89        6.43 o   0.1057E-01
   9  -7   1        0.72        2.97        3.49 <   0.0000E+00
  10  -7   1       46.84       45.29        3.35 o   0.9220E-02
  11  -7   1       76.60       86.89        5.31 o   0.1268E-01
  12  -7   1       28.88       11.53       10.86 o   0.1091E-01
  13  -7   1       -5.63       10.05        8.77 <   0.0000E+00
  14  -7   1       20.48       14.35        9.47 o   0.1009E-01
  -9  -6   1       40.96       35.11       12.87 o   0.8147E-02
  -8  -6   1        0.61        2.53        4.92 <   0.0000E+00
  -7  -6   1       59.94       62.24        6.94 o   0.1132E-01
  -6  -6   1       75.85       58.98        6.73 o   0.9732E-02
  -5  -6   1      241.69      251.33        9.11 o   0.3116E-02
  -4  -6   1        8.27        5.76        2.37 o   0.2169E-01
  -3  -6   1       44.59       48.65        2.56 o   0.9523E-02
  -2  -6   1       88.51       75.72        2.85 o   0.1142E-01
  -1  -6   1      113.38      109.48        2.96 o   0.1382E-01
   0  -6   1      124.53      139.02        2.66 o   0.1109E-01
   1  -6   1     1185.31     1246.60       16.49 o   0.4225E-04
   2  -6   1        2.97        2.60        1.90 <   0.0000E+00
   3  -6   1     1146.27     1152.19       20.59 o   0.5076E-04
   4  -6   1      621.96      543.33       11.23 o   0.3124E-03
   5  -6   1       73.12       79.23        2.67 o   0.1271E-01
   6  -6   1       -2.71        2.63        2.40 <   0.0000E+00
   7  -6   1      222.90      206.02        6.38 o   0.5267E-02
   8  -6   1       98.88       93.14        4.03 o   0.1355E-01
   9  -6   1      583.13      574.16       16.12 o   0.2916E-03
  10  -6   1        3.76        4.34        2.85 <   0.0000E+00
  11  -6   1       61.86       66.66        5.17 o   0.1159E-01
  12  -6   1       59.81       37.22        5.56 o   0.7277E-02
  13  -6   1       -8.60        0.48        5.87 <   0.0000E+00
  14  -6   1       -8.09        1.23        7.25 <   0.0000E+00
 -10  -5   1        9.63        6.72        8.78 <   0.0000E+00
  -9  -5   1        2.53        2.35        9.11 <   0.0000E+00
  -8  -5   1       35.37       35.79        6.75 o   0.8507E-02
  -7  -5   1       60.29       70.60        5.76 o   0.1144E-01
  -6  -5   1      118.93      128.30        7.45 o   0.1215E-01
  -5  -5   1        2.53        4.05        3.72 <   0.0000E+00
  -4  -5   1       49.29       45.27        2.82 o   0.9034E-02
  -3  -5   1      292.19      278.42        5.47 o   0.2365E-02
  -2  -5   1      180.24      216.89        3.60 o   0.4038E-02
  -1  -5   1     2208.33     2084.44       30.12 o   0.1392E-04
   0  -5   1        4.33        1.06        1.03 o   0.2218E-02
   1  -5   1      191.51      189.17        3.30 o   0.7051E-02
   2  -5   1      506.32      492.31        9.12 o   0.4501E-03
   3  -5   1      106.84       99.57        2.79 o   0.1310E-01
   4  -5   1       19.77       25.18        1.93 o   0.7870E-02
   5  -5   1      596.65      582.68       12.20 o   0.2802E-03
   6  -5   1     1533.40     1338.77       31.99 o   0.3303E-04
   7  -5   1       -0.31        0.22        1.56 <   0.0000E+00
   8  -5   1      205.23      209.66        6.01 o   0.5324E-02
   9  -5   1       73.79       71.40        3.68 o   0.1220E-01
  10  -5   1        6.28        6.49        2.93 o   0.2214E-01
  11  -5   1      150.80      157.46        5.68 o   0.9809E-02
  12  -5   1       16.86       12.21        4.57 o   0.1173E-01
  13  -5   1        4.40        5.92        7.09 <   0.0000E+00
  14  -5   1        0.82        1.43        6.88 <   0.0000E+00
 -10  -4   1        6.21        5.66        7.14 <   0.0000E+00
  -9  -4   1       11.54       11.67        6.77 <   0.0000E+00
  -8  -4   1       17.27       31.45        5.68 o   0.7464E-02
  -7  -4   1        9.15        7.06        5.04 <   0.0000E+00
  -6  -4   1       41.44       36.73        4.82 o   0.8299E-02
  -5  -4   1      125.52      137.08        3.80 o   0.1120E-01
  -4  -4   1      143.07      143.87        3.57 o   0.1182E-01
  -3  -4   1       13.21        8.87        1.44 o   0.1572E-01
  -2  -4   1      261.62      266.84        4.28 o   0.2942E-02
  -1  -4   1     3426.83     3358.86       45.16 o   0.5529E-05
   0  -4   1     1165.80     1228.13       14.83 o   0.4159E-04
   1  -4   1      102.68       92.45        2.23 o   0.1287E-01
   2  -4   1     7396.44     7426.60      152.25 o   0.1215E-05
   3  -4   1     7650.72     7293.80      192.10 o   0.1331E-05
   4  -4   1      258.28      234.45        5.82 o   0.3703E-02
   5  -4   1       15.11       13.76        1.72 o   0.1101E-01
   6  -4   1      436.27      358.56       11.47 o   0.9324E-03
   7  -4   1       33.64       32.08        2.02 o   0.8207E-02
   8  -4   1      388.96      378.32        9.79 o   0.9551E-03
   9  -4   1      240.92      240.29        6.82 o   0.3786E-02
  10  -4   1       -3.07        0.85        2.78 <   0.0000E+00
  11  -4   1      150.59      150.90        5.90 o   0.1099E-01
  12  -4   1       24.24       14.94        5.00 o   0.9489E-02
  13  -4   1       11.33        4.29        6.79 <   0.0000E+00
  14  -4   1       13.11       10.57       15.16 <   0.0000E+00
 -11  -3   1        0.41        1.07        5.92 <   0.0000E+00
 -10  -3   1       -3.69        0.11        7.68 <   0.0000E+00
  -9  -3   1       10.14        3.55        8.01 <   0.0000E+00
  -8  -3   1        3.02        0.22        2.86 <   0.0000E+00
  -7  -3   1        3.02        2.99        2.84 <   0.0000E+00
  -6  -3   1      414.66      429.59        9.34 o   0.6586E-03
  -5  -3   1      403.13      409.92        7.98 o   0.7784E-03
  -4  -3   1      369.01      434.28        7.23 o   0.5794E-03
  -3  -3   1      243.74      214.10        4.40 o   0.4412E-02
  -2  -3   1     1166.93     1148.31       16.28 o   0.5071E-04
  -1  -3   1      155.20      151.80        2.75 o   0.1060E-01
   0  -3   1       89.71       97.26        1.65 o   0.1350E-01
   1  -3   1      129.04      143.38        3.04 o   0.1094E-01
   2  -3   1      991.08     1057.86       18.69 o   0.5710E-04
   3  -3   1      416.97      487.71        8.64 o   0.4194E-03
   4  -3   1       22.22       27.53        1.46 o   0.7968E-02
   5  -3   1      403.91      407.56        9.43 o   0.8123E-03
   6  -3   1       45.20       63.13        2.74 o   0.9952E-02
   7  -3   1      154.44      138.69        4.28 o   0.1062E-01
   8  -3   1      118.28      127.12        4.13 o   0.1246E-01
   9  -3   1       19.79       12.95        2.62 o   0.1097E-01
  10  -3   1       18.97       17.72        2.90 o   0.9084E-02
  11  -3   1       98.56       99.85        4.81 o   0.1434E-01
  12  -3   1       29.49       33.67        5.00 o   0.8143E-02
  13  -3   1        5.94        7.74        4.89 <   0.0000E+00
 -12  -2   1        9.11        4.75        9.93 <   0.0000E+00
 -11  -2   1       49.67       37.13        9.79 o   0.7904E-02
 -10  -2   1        1.84        0.01       12.37 <   0.0000E+00
  -9  -2   1       15.84        8.20        3.85 o   0.1638E-01
  -8  -2   1        7.22       13.39        2.43 o   0.1046E-01
  -7  -2   1      982.12      950.89       20.20 o   0.7849E-04
  -6  -2   1       52.74       63.02        2.66 o   0.1061E-01
  -5  -2   1      580.26      551.02       10.62 o   0.3211E-03
  -4  -2   1     1366.66     1266.48       22.25 o   0.3934E-04
  -3  -2   1       48.01       46.28        1.69 o   0.9282E-02
  -2  -2   1     3881.18     3966.30       72.00 o   0.3763E-05
   0  -2   1     2580.93     2668.58       43.01 o   0.7306E-05
   1  -2   1     1226.00     1382.67       27.89 o   0.2879E-04
   2  -2   1     6963.65     6875.68      238.57 o   0.1138E-05
   3  -2   1      261.69      266.96        6.07 o   0.2676E-02
   4  -2   1      473.34      465.97       12.43 o   0.5190E-03
   5  -2   1        2.66       10.38        1.76 <   0.0000E+00
   6  -2   1       60.76       58.45        2.97 o   0.1058E-01
   7  -2   1        1.84        3.24        3.28 <   0.0000E+00
   8  -2   1       43.83       39.46        3.20 o   0.8529E-02
   9  -2   1       53.77       53.93        3.33 o   0.1038E-01
  10  -2   1       40.40       25.03        3.66 o   0.7359E-02
  11  -2   1       40.28       56.45        5.17 o   0.9415E-02
  12  -2   1        1.64        0.13       10.77 <   0.0000E+00
  13  -2   1       30.72       34.31        7.75 o   0.8217E-02
 -12  -1   1        8.70        0.21        8.14 <   0.0000E+00
 -11  -1   1       -3.89        0.20        8.21 <   0.0000E+00
 -10  -1   1       -3.48        1.39        4.91 <   0.0000E+00
  -9  -1   1       26.11       31.57        3.58 o   0.7962E-02
  -8  -1   1       28.62       36.99        3.02 o   0.8109E-02
  -7  -1   1      478.31      475.75       11.25 o   0.5007E-03
  -6  -1   1       82.34       83.89        3.18 o   0.1361E-01
  -5  -1   1      106.71       86.85        3.15 o   0.1133E-01
  -4  -1   1     2156.57     2092.83       36.87 o   0.1403E-04
  -3  -1   1     2422.48     2386.91       50.45 o   0.1036E-04
  -2  -1   1      557.47      546.14       11.15 o   0.3311E-03
  -1  -1   1     5862.15     7387.02      225.02 o   0.7470E-06
   2  -1   1     6668.81     7233.66      233.79 o   0.9219E-06
   3  -1   1     6598.55     6751.82      172.24 o   0.1321E-05
   4  -1   1      487.61      538.20       11.63 o   0.3377E-03
   5  -1   1       74.04       94.36        2.48 o   0.1185E-01
   6  -1   1      379.33      387.52        8.90 o   0.9386E-03
   7  -1   1       31.59       30.94        2.44 o   0.8273E-02
   8  -1   1       91.30       99.23        3.60 o   0.1351E-01
   9  -1   1        4.61        4.94        2.12 o   0.2055E-01
  10  -1   1        6.91        4.96        2.87 o   0.2051E-01
  11  -1   1       76.74       66.32        5.60 o   0.1112E-01
  12  -1   1       16.49       19.36        9.87 <   0.0000E+00
  13  -1   1       13.72        3.04       11.18 <   0.0000E+00
 -13   0   1       -2.46        3.28        9.23 <   0.0000E+00
 -12   0   1        8.09        6.75       11.42 <   0.0000E+00
 -11   0   1       32.50       24.59        6.24 o   0.7791E-02
 -10   0   1       83.47       77.80        4.80 o   0.1262E-01
  -9   0   1      203.39      208.13        6.84 o   0.5458E-02
  -8   0   1       -1.02        0.83        3.34 <   0.0000E+00
  -7   0   1       32.46       31.22        2.80 o   0.8136E-02
  -6   0   1        1.84        3.20        3.47 <   0.0000E+00
  -5   0   1      790.92      731.03       15.05 o   0.1486E-03
  -4   0   1      131.80      103.58        3.21 o   0.1071E-01
  -3   0   1        1.28        1.16        1.18 <   0.0000E+00
  -2   0   1      509.14      465.63       10.15 o   0.4950E-03
   2   0   1      745.19      794.91       13.92 o   0.1168E-03
   3   0   1       26.22       19.28        1.31 o   0.8371E-02
   4   0   1      160.07      193.49        3.69 o   0.5472E-02
   5   0   1       97.85       81.70        2.94 o   0.1170E-01
   6   0   1       46.70       37.51        2.41 o   0.8176E-02
   7   0   1       34.36       37.84        2.71 o   0.8478E-02
   8   0   1      130.68      142.73        4.62 o   0.1059E-01
   9   0   1      155.97      157.25        5.91 o   0.1019E-01
  10   0   1       -0.82        0.06        3.16 <   0.0000E+00
  11   0   1        2.87       12.28        6.38 <   0.0000E+00
  12   0   1       17.61        0.00        7.90 o   0.2100E-02
 -13   1   1        9.32        9.06        7.87 <   0.0000E+00
 -12   1   1       13.38        9.89        7.11 <   0.0000E+00
 -11   1   1       10.38       13.54        4.59 o   0.1062E-01
 -10   1   1        2.46        0.60        3.69 <   0.0000E+00
  -9   1   1      267.04      242.60        7.53 o   0.3290E-02
  -8   1   1      801.06      773.69       21.72 o   0.1314E-03
  -7   1   1      831.78      815.77       20.42 o   0.1167E-03
  -6   1   1      176.83      187.52        5.09 o   0.7104E-02
  -5   1   1      149.32      125.02        3.61 o   0.1053E-01
  -4   1   1     4480.95     4332.80       91.61 o   0.3396E-05
  -3   1   1      119.16      114.21        2.69 o   0.1356E-01
  -2   1   1      980.69     1034.37       23.81 o   0.6036E-04
   1   1   1        0.94        0.48        0.38 <   0.0000E+00
   2   1   1     2276.29     2445.71       54.03 o   0.9076E-05
   3   1   1      357.01      432.40        6.78 o   0.5776E-03
   4   1   1       63.44       43.25        2.15 o   0.7796E-02
   5   1   1      901.06      872.98       16.38 o   0.9755E-04
   6   1   1        6.40        2.61        1.91 o   0.4216E-02
   7   1   1      231.86      243.07        6.07 o   0.3511E-02
   8   1   1      176.15      183.47        5.49 o   0.7111E-02
   9   1   1       31.54       24.42        3.92 o   0.7841E-02
  10   1   1        0.31        0.62        5.44 <   0.0000E+00
  11   1   1       23.86       15.01        7.68 o   0.9456E-02
  12   1   1       -7.58        2.10       10.43 <   0.0000E+00
 -13   2   1       17.61        0.36       12.70 <   0.0000E+00
 -12   2   1        6.21        8.77        5.95 <   0.0000E+00
 -11   2   1        3.28        1.56        3.61 <   0.0000E+00
 -10   2   1       15.82       17.71        2.92 o   0.9174E-02
  -9   2   1      820.52      814.88       25.10 o   0.1169E-03
  -8   2   1        0.48        0.17        1.38 <   0.0000E+00
  -7   2   1       -2.18        1.98        1.98 <   0.0000E+00
  -6   2   1      753.68      737.68       18.45 o   0.1504E-03
  -5   2   1        1.16        3.22        2.72 <   0.0000E+00
  -4   2   1      804.71      755.28       14.40 o   0.1369E-03
  -3   2   1       50.69       30.36        1.55 o   0.6954E-02
  -2   2   1        0.72        0.09        0.48 <   0.0000E+00
  -1   2   1     6099.86     5717.73      146.83 o   0.1687E-05
   0   2   1     2140.56     2170.62       34.42 o   0.1149E-04
   1   2   1      501.20      496.42        7.46 o   0.4426E-03
   2   2   1      171.03      161.97        3.97 o   0.9101E-02
   3   2   1      665.60      695.82       14.19 o   0.1718E-03
   4   2   1      152.52      175.63        5.27 o   0.7275E-02
   5   2   1        1.64        0.78        6.35 <   0.0000E+00
   6   2   1      678.58      638.22       20.43 o   0.2122E-03
   7   2   1        5.53        1.04        5.45 <   0.0000E+00
   8   2   1       -2.25        0.97        6.00 <   0.0000E+00
   9   2   1        9.93       14.66        6.85 <   0.0000E+00
  10   2   1       -1.84        1.27       12.94 <   0.0000E+00
  11   2   1       75.68       71.37       12.75 o   0.1227E-01
 -14   3   1       44.86       29.87       17.41 o   0.7405E-02
 -13   3   1       -2.97        0.17        7.47 <   0.0000E+00
 -12   3   1        1.91        0.49       10.11 <   0.0000E+00
 -11   3   1        0.57        4.04        2.27 <   0.0000E+00
 -10   3   1       23.30       26.03        3.37 o   0.8035E-02
  -9   3   1        3.43        4.64        2.18 <   0.0000E+00
  -8   3   1      217.57      216.39        6.42 o   0.5005E-02
  -7   3   1     1352.49     1287.11       30.83 o   0.3872E-04
  -6   3   1     1602.43     1431.72       32.98 o   0.2952E-04
  -5   3   1      832.53      812.81       19.84 o   0.1158E-03
  -4   3   1      497.00      507.02       10.37 o   0.4328E-03
  -3   3   1       28.57       19.32        1.75 o   0.8234E-02
  -2   3   1      648.22      618.34       11.07 o   0.2337E-03
  -1   3   1      452.62      482.24        7.70 o   0.4681E-03
   0   3   1      104.43       96.60        2.10 o   0.1293E-01
   1   3   1     1032.48     1059.59       14.49 o   0.5962E-04
   2   3   1      810.83      773.84       11.65 o   0.1311E-03
   3   3   1      404.05      360.61        9.94 o   0.1041E-02
   4   3   1       24.03       19.54        3.31 o   0.8583E-02
   5   3   1      207.76      187.35        6.79 o   0.6335E-02
   6   3   1       67.05       63.82        4.53 o   0.1137E-01
   7   3   1      197.35      225.02        9.57 o   0.3896E-02
   8   3   1       30.52       26.46        6.94 o   0.7948E-02
   9   3   1       78.31       83.66        7.31 o   0.1315E-01
  10   3   1        2.80        2.95        6.61 <   0.0000E+00
  11   3   1       -4.10        0.95       11.49 <   0.0000E+00
 -14   4   1       21.92       15.42        9.51 o   0.9470E-02
 -13   4   1       12.60        5.11        9.00 <   0.0000E+00
 -12   4   1       13.93       17.11        9.83 <   0.0000E+00
 -11   4   1       19.25       36.36        4.81 o   0.7545E-02
 -10   4   1        5.89        5.90        3.44 <   0.0000E+00
  -9   4   1       -5.79        0.43        2.69 <   0.0000E+00
  -8   4   1       -3.69        0.32        2.89 <   0.0000E+00
  -7   4   1      108.83      102.43        4.39 o   0.1349E-01
  -6   4   1      929.28      874.31       22.40 o   0.9601E-04
  -5   4   1     1222.23     1113.18       25.48 o   0.5194E-04
  -4   4   1      244.76      263.05        5.99 o   0.2886E-02
  -3   4   1     1090.47     1086.56       18.29 o   0.5753E-04
  -2   4   1      729.86      710.71       12.38 o   0.1624E-03
  -1   4   1      819.49      835.10       12.34 o   0.1065E-03
   0   4   1      415.73      377.07        6.07 o   0.8962E-03
   1   4   1     3499.07     3226.88       50.41 o   0.5948E-05
   2   4   1     1360.98     1368.19       20.23 o   0.3456E-04
   3   4   1      331.85      340.66        7.03 o   0.1351E-02
   4   4   1        4.96        7.35        2.61 <   0.0000E+00
   5   4   1      171.78      169.93        6.55 o   0.8840E-02
   6   4   1       21.85       24.90        4.38 o   0.8019E-02
   7   4   1       33.45       43.73        5.60 o   0.8563E-02
   8   4   1        3.07        3.18        5.94 <   0.0000E+00
   9   4   1       10.75       12.95        6.01 <   0.0000E+00
  10   4   1        6.04        1.90        6.70 <   0.0000E+00
 -14   5   1       20.79        8.52       10.45 o   0.1531E-01
 -13   5   1       10.04       10.02        8.19 <   0.0000E+00
 -12   5   1       -6.76        0.02        8.81 <   0.0000E+00
 -11   5   1        0.20        6.78        3.10 <   0.0000E+00
 -10   5   1        2.97        0.60        5.72 <   0.0000E+00
  -9   5   1       12.08       13.78        3.83 o   0.1099E-01
  -8   5   1       21.51       29.73        3.84 o   0.7765E-02
  -7   5   1      366.15      370.52       10.27 o   0.1062E-02
  -6   5   1       83.93       99.02        3.41 o   0.1242E-01
  -5   5   1     1039.11     1005.78       22.36 o   0.6919E-04
  -4   5   1       60.73       52.34        2.69 o   0.9332E-02
  -3   5   1      112.61      111.80        2.96 o   0.1421E-01
  -2   5   1       99.58      101.98        2.51 o   0.1438E-01
  -1   5   1       45.61       42.22        1.95 o   0.8886E-02
   0   5   1      291.70      297.90        4.84 o   0.2063E-02
   1   5   1      390.86      380.12        6.21 o   0.9552E-03
   2   5   1      666.15      609.97       10.65 o   0.2347E-03
   3   5   1       58.53       53.04        3.87 o   0.9670E-02
   4   5   1      192.81      191.06        6.39 o   0.6880E-02
   5   5   1       14.03       12.38        3.36 o   0.1196E-01
   6   5   1        9.93       10.10        4.09 o   0.1493E-01
   7   5   1      194.63      176.83        8.59 o   0.7202E-02
   8   5   1        7.58        3.82        5.60 <   0.0000E+00
   9   5   1       -2.30        2.24        5.56 <   0.0000E+00
 -14   6   1        3.69        1.05        6.93 <   0.0000E+00
 -13   6   1      -10.04        0.27        9.01 <   0.0000E+00
 -12   6   1       27.24       37.72       11.67 o   0.8041E-02
 -11   6   1       52.74       72.26        6.01 o   0.1062E-01
 -10   6   1       20.79       25.48        5.90 o   0.7911E-02
  -9   6   1       73.05       77.23        5.51 o   0.1275E-01
  -8   6   1       41.37       41.72        4.27 o   0.9030E-02
  -7   6   1      548.87      545.18       13.97 o   0.3387E-03
  -6   6   1      202.52      183.46        5.66 o   0.6687E-02
  -5   6   1      343.44      369.30        7.92 o   0.1023E-02
  -4   6   1     2026.46     2064.23       38.94 o   0.1416E-04
  -3   6   1      811.14      697.68       14.10 o   0.1559E-03
  -2   6   1     1022.95      946.83       15.99 o   0.7774E-04
  -1   6   1      462.73      484.44        8.01 o   0.4758E-03
   0   6   1       32.22       41.13        1.97 o   0.8397E-02
   1   6   1      173.92      176.21        3.93 o   0.8220E-02
   2   6   1      302.22      300.38        5.86 o   0.1991E-02
   3   6   1        1.57        6.16        7.21 <   0.0000E+00
   4   6   1      338.23      308.45       10.81 o   0.1645E-02
   5   6   1       79.06       75.07        6.32 o   0.1248E-01
   6   6   1        5.94       14.37        5.10 <   0.0000E+00
   7   6   1       -0.20        1.93        3.98 <   0.0000E+00
   8   6   1        0.75        1.23        4.57 <   0.0000E+00
   9   6   1      -12.49        0.84        8.59 <   0.0000E+00
 -14   7   1       12.90       24.17       10.86 <   0.0000E+00
 -13   7   1       11.06       16.76        7.58 <   0.0000E+00
 -11   7   1       95.34      107.24        9.63 o   0.1294E-01
 -10   7   1      209.74      227.08       13.52 o   0.4098E-02
  -9   7   1      385.37      391.30       15.75 o   0.8776E-03
  -8   7   1       32.98       32.74        4.61 o   0.8247E-02
  -7   7   1       25.24       29.99        3.08 o   0.7947E-02
  -6   7   1       -1.28        0.19        4.09 <   0.0000E+00
  -5   7   1      268.57      233.85        6.87 o   0.3430E-02
  -4   7   1        1.47        1.73        2.89 <   0.0000E+00
  -3   7   1        5.02        3.08        1.79 o   0.7799E-02
  -2   7   1      135.35      122.09        3.59 o   0.1205E-01
  -1   7   1      267.53      271.58        5.40 o   0.2621E-02
   0   7   1       96.41       97.06        2.95 o   0.1440E-01
   1   7   1       10.36       10.34        2.11 o   0.1446E-01
   2   7   1      149.97      141.53        4.24 o   0.1112E-01
   3   7   1       43.70       45.57        4.93 o   0.9346E-02
   4   7   1        1.02        7.41        5.64 <   0.0000E+00
   5   7   1        3.21       10.25        5.58 <   0.0000E+00
   6   7   1       60.56       61.71        7.02 o   0.1136E-01
   7   7   1        5.74        0.09        7.05 <   0.0000E+00
   8   7   1       19.77        2.78       11.65 <   0.0000E+00
 -14   8   1        7.58        2.02        9.83 <   0.0000E+00
 -13   8   1        4.51        8.40        9.83 <   0.0000E+00
 -12   8   1        4.71        4.50        8.81 <   0.0000E+00
 -11   8   1      158.94      156.94       13.72 o   0.1015E-01
 -10   8   1       12.39       16.00        6.74 <   0.0000E+00
  -9   8   1       17.82       14.49        5.71 o   0.1029E-01
  -8   8   1       79.47       78.77        5.58 o   0.1328E-01
  -7   8   1       62.83       66.86        4.47 o   0.1168E-01
  -6   8   1       90.74       93.40        4.86 o   0.1405E-01
  -5   8   1      378.10      399.33        9.64 o   0.7955E-03
  -4   8   1     1693.98     1640.92       28.64 o   0.2320E-04
  -3   8   1       35.57       36.73        2.68 o   0.8534E-02
  -2   8   1      779.83      759.02       14.17 o   0.1383E-03
  -1   8   1       10.96       10.22        2.28 o   0.1490E-01
   0   8   1      190.62      207.98        4.97 o   0.5094E-02
   1   8   1        9.79        6.04        2.49 o   0.2123E-01
   2   8   1       40.55       47.96        3.02 o   0.9197E-02
   3   8   1      127.06      130.53        7.23 o   0.1271E-01
   4   8   1       54.28       59.84        6.08 o   0.1073E-01
   5   8   1       18.16       23.31        5.74 o   0.8021E-02
   6   8   1       21.16       21.41        7.80 o   0.8482E-02
   7   8   1       -3.58        1.44       11.07 <   0.0000E+00
 -14   9   1       41.17       17.67       16.59 o   0.7664E-02
 -13   9   1       16.80       14.40       14.75 <   0.0000E+00
 -12   9   1       12.29        6.54       12.70 <   0.0000E+00
 -11   9   1       12.08        1.38        9.42 <   0.0000E+00
 -10   9   1       14.95       23.93        7.58 o   0.7767E-02
  -9   9   1      100.57       93.67        6.82 o   0.1341E-01
  -8   9   1       22.67       27.36        4.88 o   0.7922E-02
  -7   9   1      182.36      176.62        7.24 o   0.7911E-02
  -6   9   1       -0.34        7.19        2.67 <   0.0000E+00
  -5   9   1      290.44      285.62        8.50 o   0.2263E-02
  -4   9   1      260.12      277.97        6.78 o   0.2244E-02
  -3   9   1     1125.91     1211.31       29.72 o   0.4314E-04
  -2   9   1      637.45      664.53       13.79 o   0.1928E-03
  -1   9   1        3.74        8.33        2.86 <   0.0000E+00
   0   9   1      681.19      624.99       18.27 o   0.2193E-03
   1   9   1       55.83       60.67        3.71 o   0.1088E-01
   2   9   1       12.03        9.18        3.51 o   0.1559E-01
   3   9   1       -1.71        3.05        9.65 <   0.0000E+00
   4   9   1        7.78        5.40        6.34 <   0.0000E+00
   5   9   1       24.85       17.58        7.38 o   0.8700E-02
   6   9   1        1.13        0.42       14.29 <   0.0000E+00
 -13  10   1        9.83       18.00       10.86 <   0.0000E+00
 -12  10   1       -3.28        3.96        9.22 <   0.0000E+00
 -11  10   1       13.72       15.39       10.04 <   0.0000E+00
 -10  10   1        5.94        3.91        8.81 <   0.0000E+00
  -9  10   1       -6.66        2.14        4.78 <   0.0000E+00
  -8  10   1       83.06       85.57        7.33 o   0.1364E-01
  -7  10   1      294.84      316.88       12.46 o   0.1576E-02
  -6  10   1      205.74      217.54       10.10 o   0.4708E-02
  -5  10   1       91.15      130.29        8.01 o   0.8865E-02
  -4  10   1      101.05      107.23        6.10 o   0.1355E-01
  -3  10   1      128.27      135.10        5.80 o   0.1203E-01
  -2  10   1       95.14       94.15        5.25 o   0.1416E-01
  -1  10   1      267.55      273.23        7.93 o   0.2566E-02
   0  10   1        3.28        3.43        4.32 <   0.0000E+00
   1  10   1      160.92      166.63        7.86 o   0.8993E-02
   2  10   1      125.76      105.45        9.02 o   0.1193E-01
   3  10   1       22.74       38.33        7.50 o   0.7770E-02
   4  10   1        0.07        4.82        5.94 <   0.0000E+00
 -13  11   1       30.11       14.66       11.88 o   0.9074E-02
 -12  11   1        0.82        0.47        6.58 <   0.0000E+00
 -11  11   1       22.12       17.79       10.65 o   0.8885E-02
 -10  11   1       51.10       30.93        8.63 o   0.7148E-02
  -9  11   1        0.61        1.00        8.30 <   0.0000E+00
  -8  11   1       88.69       87.22        8.91 o   0.1372E-01
  -7  11   1        3.69        7.63        5.15 <   0.0000E+00
  -6  11   1       18.23       12.73        7.19 o   0.1131E-01
  -5  11   1       16.49       10.12        5.31 o   0.1393E-01
  -4  11   1       12.70        9.53        5.03 o   0.1531E-01
  -3  11   1       22.48       30.82        4.65 o   0.7774E-02
  -2  11   1      209.53      220.98        7.37 o   0.4431E-02
  -1  11   1       98.31      103.76        7.36 o   0.1383E-01
   0  11   1        7.65        2.26        4.90 <   0.0000E+00
   1  11   1       86.03       81.14       11.14 o   0.1296E-01
   2  11   1       15.46       14.47        8.83 <   0.0000E+00
   3  11   1       35.84       29.25       11.55 o   0.7834E-02
 -12  12   1       -1.64       14.04       18.69 <   0.0000E+00
 -11  12   1       10.65        7.75       11.67 <   0.0000E+00
 -10  12   1       17.72        9.05        7.19 o   0.1505E-01
  -9  12   1       -3.89        0.65        5.81 <   0.0000E+00
  -8  12   1       42.81       54.53        6.81 o   0.9584E-02
  -7  12   1       20.38       16.39        7.90 o   0.9286E-02
  -6  12   1       61.34       77.80        8.76 o   0.1142E-01
  -5  12   1       10.14        0.98        6.82 <   0.0000E+00
  -4  12   1      102.82       94.41        8.98 o   0.1329E-01
  -3  12   1       -1.33        3.91        8.98 <   0.0000E+00
  -2  12   1       51.62       56.32        6.16 o   0.1037E-01
  -1  12   1       -0.72        0.02        4.52 <   0.0000E+00
   0  12   1        3.69        0.26        9.35 <   0.0000E+00
   1  12   1       47.93       41.43       12.39 o   0.8673E-02
   2  12   1       10.65        1.04       15.98 <   0.0000E+00
 -11  13   1       58.27       52.83        9.41 o   0.9948E-02
 -10  13   1       83.77       76.40       10.28 o   0.1251E-01
  -9  13   1       26.42       23.57        8.58 o   0.8139E-02
  -8  13   1       79.88       72.03       10.45 o   0.1201E-01
  -7  13   1      -11.67        2.21        7.36 <   0.0000E+00
  -6  13   1       11.88        9.31        7.30 <   0.0000E+00
  -5  13   1        4.10        3.17        7.76 <   0.0000E+00
  -4  13   1        2.36        2.14        7.48 <   0.0000E+00
  -3  13   1       -5.43        4.99        8.56 <   0.0000E+00
  -2  13   1       29.90       20.07       13.52 o   0.8074E-02
  -1  13   1       -0.41        9.69        6.23 <   0.0000E+00
   0  13   1        0.20        0.66        6.78 <   0.0000E+00
 -10  14   1       -3.58        1.89        9.24 <   0.0000E+00
  -9  14   1       -3.07        0.00       10.02 <   0.0000E+00
  -8  14   1       88.69       91.13       11.29 o   0.1391E-01
  -7  14   1       68.92       67.41        9.79 o   0.1207E-01
  -6  14   1       92.58       83.58       11.00 o   0.1285E-01
  -5  14   1       -3.17       12.79        8.84 <   0.0000E+00
  -4  14   1        7.07       13.54        9.34 <   0.0000E+00
  -3  14   1        7.78        3.91       17.21 <   0.0000E+00
   6 -15   2        2.05        3.16       21.18 <   0.0000E+00
   7 -15   2        6.45        8.97       10.57 <   0.0000E+00
   2 -14   2       46.90       27.96       14.34 o   0.7147E-02
   3 -14   2       49.26       55.28        9.26 o   0.1016E-01
   4 -14   2       15.77       13.62        8.28 <   0.0000E+00
   5 -14   2       -3.79       14.00        8.57 <   0.0000E+00
   6 -14   2       77.63       65.79       11.37 o   0.1092E-01
   7 -14   2       32.16       30.08        9.27 o   0.8112E-02
   8 -14   2       19.97       10.22        9.77 o   0.1307E-01
   9 -14   2        6.66       14.10        8.92 <   0.0000E+00
  10 -14   2       31.65       25.31        8.40 o   0.7859E-02
   0 -13   2       35.64       17.51       15.77 o   0.8025E-02
   1 -13   2       13.93       11.60       12.49 <   0.0000E+00
   2 -13   2       97.09      105.89       10.84 o   0.1316E-01
   3 -13   2        9.63       18.35        7.39 <   0.0000E+00
   4 -13   2       45.16       38.47        7.95 o   0.8300E-02
   5 -13   2       -3.89        7.29        7.25 <   0.0000E+00
   6 -13   2       65.54       76.44        8.27 o   0.1190E-01
   7 -13   2       11.37        6.05        7.26 <   0.0000E+00
   8 -13   2       41.27       34.45        8.48 o   0.8087E-02
   9 -13   2      147.68      108.69       12.62 o   0.9780E-02
  10 -13   2       24.58       19.87        7.56 o   0.8415E-02
  11 -13   2       71.28       66.07        9.42 o   0.1157E-01
  12 -13   2        5.94        0.98       13.31 <   0.0000E+00
  -2 -12   2       28.06        6.74       14.54 <   0.0000E+00
  -1 -12   2       -2.87        0.12       11.88 <   0.0000E+00
   0 -12   2       95.04       72.13       11.40 o   0.1037E-01
   1 -12   2        6.76       13.27        8.16 <   0.0000E+00
   2 -12   2       94.01       85.73        8.78 o   0.1291E-01
   3 -12   2        4.30        0.01        6.52 <   0.0000E+00
   4 -12   2       24.48       24.20        4.62 o   0.8253E-02
   5 -12   2       17.05       24.34        4.11 o   0.7844E-02
   6 -12   2       26.42       30.32        5.78 o   0.8006E-02
   7 -12   2       30.62       27.47        8.32 o   0.8007E-02
   8 -12   2       10.96        5.76        7.76 <   0.0000E+00
   9 -12   2       -2.66        1.47        7.39 <   0.0000E+00
  10 -12   2       65.03       68.21        8.49 o   0.1194E-01
  11 -12   2       -7.89        1.07        6.70 <   0.0000E+00
  12 -12   2       11.88       12.12       12.29 <   0.0000E+00
  13 -12   2      -10.04        1.22       12.08 <   0.0000E+00
  -4 -11   2       -1.95        6.55       20.91 <   0.0000E+00
  -3 -11   2       17.21       14.66        9.20 <   0.0000E+00
  -2 -11   2        4.51        5.53       15.98 <   0.0000E+00
  -1 -11   2      118.80      115.37        8.56 o   0.1373E-01
   0 -11   2       26.52       32.85        5.94 o   0.7971E-02
   1 -11   2      123.78      137.39        6.87 o   0.1107E-01
   2 -11   2       19.21       20.96        3.83 o   0.8390E-02
   3 -11   2       17.82       13.50        4.29 o   0.1075E-01
   4 -11   2       25.55       37.78        3.80 o   0.7925E-02
   5 -11   2       -3.02        0.02        3.37 <   0.0000E+00
   6 -11   2      135.46      134.19        7.38 o   0.1258E-01
   7 -11   2        2.80        1.14        4.09 <   0.0000E+00
   8 -11   2      168.98      168.54       10.45 o   0.9072E-02
   9 -11   2       53.25       41.25        8.77 o   0.8256E-02
  10 -11   2       -7.37        2.58        7.42 <   0.0000E+00
  11 -11   2        6.35        2.01       14.13 <   0.0000E+00
  12 -11   2        0.20        0.11        7.30 <   0.0000E+00
  13 -11   2       -5.33        0.17       11.47 <   0.0000E+00
  -5 -10   2      -13.31        0.23       10.22 <   0.0000E+00
  -4 -10   2       20.79       17.92        9.20 o   0.8964E-02
  -3 -10   2       -9.01        4.48        8.71 <   0.0000E+00
  -2 -10   2       94.15       92.85        6.76 o   0.1426E-01
  -1 -10   2        0.14        0.84        2.86 <   0.0000E+00
   0 -10   2        9.42       16.86        4.15 o   0.8952E-02
   1 -10   2       76.02       82.42        3.76 o   0.1291E-01
   2 -10   2      204.00      208.57        5.51 o   0.5493E-02
   3 -10   2        6.11        3.00        2.64 o   0.8775E-02
   4 -10   2       46.19       36.76        3.23 o   0.8033E-02
   5 -10   2       11.37       12.20        3.61 o   0.1234E-01
   6 -10   2      230.83      243.83        8.25 o   0.3350E-02
   7 -10   2       24.22       18.03        4.15 o   0.8756E-02
   8 -10   2      139.55      153.76        5.60 o   0.9369E-02
   9 -10   2        1.57        0.54        7.81 <   0.0000E+00
  10 -10   2        1.74        1.01        9.18 <   0.0000E+00
  11 -10   2       77.63       79.48       11.88 o   0.1323E-01
  12 -10   2       -4.30        0.66       10.86 <   0.0000E+00
  13 -10   2        9.63       13.47       10.65 <   0.0000E+00
  -6  -9   2       25.19        8.98       12.39 o   0.1400E-01
  -5  -9   2       -6.66        5.66        6.56 <   0.0000E+00
  -4  -9   2       12.97        9.37        6.66 <   0.0000E+00
  -3  -9   2        3.84        0.13        3.90 <   0.0000E+00
  -2  -9   2        8.60        4.61        3.46 o   0.1785E-01
  -1  -9   2        0.61        2.01        1.93 <   0.0000E+00
   0  -9   2        2.32        4.98        2.69 <   0.0000E+00
   1  -9   2       14.13       14.06        2.62 o   0.1083E-01
   2  -9   2      330.58      297.01        7.27 o   0.1820E-02
   3  -9   2      548.00      551.58       10.74 o   0.3347E-03
   4  -9   2        3.04        0.67        2.20 <   0.0000E+00
   5  -9   2        0.36        0.27        2.24 <   0.0000E+00
   6  -9   2       23.19       11.39        3.11 o   0.1159E-01
   7  -9   2       68.15       73.85        3.70 o   0.1227E-01
   8  -9   2       20.69       25.22        3.28 o   0.7982E-02
   9  -9   2       37.55       29.84        4.82 o   0.7751E-02
  10  -9   2       17.31       17.14        4.78 o   0.9335E-02
  11  -9   2       -6.14        0.09       11.06 <   0.0000E+00
  12  -9   2       -0.20        5.88        5.72 <   0.0000E+00
  13  -9   2       -1.84        2.69       13.76 <   0.0000E+00
  14  -9   2        4.51       21.17       16.39 <   0.0000E+00
  -7  -8   2        7.68        0.77       10.01 <   0.0000E+00
  -6  -8   2       74.49       62.02        8.45 o   0.1049E-01
  -5  -8   2        0.00        2.72        4.54 <   0.0000E+00
  -4  -8   2        5.27        6.21        4.68 <   0.0000E+00
  -3  -8   2       12.70       17.45        3.27 o   0.8965E-02
  -2  -8   2       22.02       18.49        2.84 o   0.8805E-02
  -1  -8   2      654.54      651.38       12.41 o   0.2105E-03
   0  -8   2      131.22      122.12        3.89 o   0.1259E-01
   1  -8   2       57.08       52.35        3.13 o   0.9854E-02
   2  -8   2      972.97     1026.76       17.09 o   0.6404E-04
   3  -8   2        8.50       17.57        1.98 o   0.8671E-02
   4  -8   2      370.27      391.87        8.60 o   0.8630E-03
   5  -8   2      103.64      106.35        4.01 o   0.1448E-01
   6  -8   2       64.36       75.53        3.21 o   0.1181E-01
   7  -8   2      294.86      323.12        6.85 o   0.1480E-02
   8  -8   2      152.90      136.64        5.02 o   0.1076E-01
   9  -8   2        5.33        1.07        4.49 <   0.0000E+00
  10  -8   2        6.49        8.13        2.84 o   0.1849E-01
  11  -8   2      106.92      104.20        6.00 o   0.1417E-01
  12  -8   2        3.07        8.18        8.19 <   0.0000E+00
  13  -8   2        1.33        2.31       11.46 <   0.0000E+00
  14  -8   2       18.33        5.36        8.58 o   0.1874E-01
  -8  -7   2        2.66        0.01        8.95 <   0.0000E+00
  -7  -7   2       45.06       33.19        8.84 o   0.7716E-02
  -6  -7   2        1.84        0.04       11.92 <   0.0000E+00
  -5  -7   2        9.38       11.74        3.39 o   0.1258E-01
  -4  -7   2        2.01        1.33        5.19 <   0.0000E+00
  -3  -7   2       44.14       43.95        2.95 o   0.9311E-02
  -2  -7   2      109.44      109.60        3.58 o   0.1434E-01
  -1  -7   2       62.73       69.59        2.62 o   0.1170E-01
   0  -7   2      292.69      278.42        6.00 o   0.2327E-02
   1  -7   2       14.17       19.19        1.70 o   0.8584E-02
   2  -7   2      159.80      170.47        3.67 o   0.8504E-02
   3  -7   2       31.46       31.83        1.93 o   0.8218E-02
   4  -7   2      314.04      309.21        7.43 o   0.1810E-02
   5  -7   2        5.08        2.99        2.35 o   0.9690E-02
   6  -7   2       15.62       14.82        2.45 o   0.1029E-01
   7  -7   2      412.92      453.79       11.01 o   0.5451E-03
   8  -7   2      653.18      650.44       17.67 o   0.2106E-03
   9  -7   2      193.83      204.77        7.46 o   0.5417E-02
  10  -7   2      287.98      286.68       10.32 o   0.2257E-02
  11  -7   2       39.33       44.69        4.83 o   0.8977E-02
  12  -7   2       21.61       25.62        5.66 o   0.7943E-02
  13  -7   2       -2.36        5.86        5.95 <   0.0000E+00
  14  -7   2        2.36        0.18        6.67 <   0.0000E+00
  -9  -6   2        5.22        3.50       10.71 <   0.0000E+00
  -8  -6   2       -8.33        6.80        7.56 <   0.0000E+00
  -7  -6   2       42.40       45.42        6.69 o   0.9242E-02
  -6  -6   2       35.57       44.82        5.47 o   0.8739E-02
  -5  -6   2       17.25       14.33        2.77 o   0.1058E-01
  -4  -6   2        0.10        0.89        1.47 <   0.0000E+00
  -3  -6   2       -2.53        0.09        2.20 <   0.0000E+00
  -2  -6   2      369.33      359.33        7.09 o   0.1142E-02
  -1  -6   2      328.53      354.33        5.73 o   0.1156E-02
   0  -6   2       22.21       22.80        1.63 o   0.8404E-02
   1  -6   2     1860.09     2004.22       27.61 o   0.1465E-04
   2  -6   2      743.98      711.59       11.98 o   0.1624E-03
   3  -6   2      518.56      485.95       11.35 o   0.4509E-03
   4  -6   2      301.43      349.38        7.18 o   0.1099E-02
   5  -6   2       82.54       92.63        2.82 o   0.1292E-01
   6  -6   2        2.87        1.67        1.87 <   0.0000E+00
   7  -6   2       79.78       83.75        3.43 o   0.1331E-01
   8  -6   2      230.90      221.21        7.52 o   0.4575E-02
   9  -6   2      227.35      218.19        6.87 o   0.4780E-02
  10  -6   2        0.96        6.38        2.01 <   0.0000E+00
  11  -6   2       -0.34        4.09        2.81 <   0.0000E+00
  12  -6   2        8.53        3.48        4.69 <   0.0000E+00
  13  -6   2       11.98        6.81        7.01 <   0.0000E+00
  14  -6   2       -7.99        0.31        8.82 <   0.0000E+00
 -10  -5   2       20.07       21.60        9.39 o   0.8324E-02
  -9  -5   2       -4.23        3.98        7.45 <   0.0000E+00
  -8  -5   2       -6.83        0.85        6.48 <   0.0000E+00
  -7  -5   2       18.64       22.86        5.11 o   0.8082E-02
  -6  -5   2      173.28      197.89        5.46 o   0.5397E-02
  -5  -5   2       -1.60        0.07        4.74 <   0.0000E+00
  -4  -5   2       17.82       18.37        2.39 o   0.9077E-02
  -3  -5   2        0.75        0.81        1.12 <   0.0000E+00
  -2  -5   2      430.60      399.84        7.78 o   0.7833E-03
  -1  -5   2      100.66       96.91        2.42 o   0.1393E-01
   0  -5   2       11.30        4.23        1.37 o   0.1691E-01
   1  -5   2        0.96        0.04        0.74 <   0.0000E+00
   2  -5   2     5297.57     5288.99       98.37 o   0.2381E-05
   3  -5   2      302.80      347.90        7.59 o   0.1105E-02
   4  -5   2      347.53      377.71        7.33 o   0.1008E-02
   5  -5   2     2859.11     2757.40       57.13 o   0.8238E-05
   6  -5   2      430.64      441.91       10.13 o   0.6387E-03
   7  -5   2      356.46      394.61       10.09 o   0.8044E-03
   8  -5   2       13.79        8.14        2.76 o   0.1734E-01
   9  -5   2       66.77       74.09        3.38 o   0.1211E-01
  10  -5   2      130.02      141.93        4.95 o   0.1072E-01
  11  -5   2        6.62        3.95        3.59 <   0.0000E+00
  12  -5   2       52.78       69.12        5.17 o   0.1068E-01
  13  -5   2        5.12        0.02        7.02 <   0.0000E+00
  14  -5   2       38.30       23.92        8.32 o   0.7459E-02
 -10  -4   2       13.93        4.73        7.95 <   0.0000E+00
  -9  -4   2        2.87        1.49        5.45 <   0.0000E+00
  -8  -4   2       44.99       43.27        5.85 o   0.9094E-02
  -7  -4   2       16.64       15.99        3.34 o   0.9832E-02
  -6  -4   2       14.44       16.64        2.61 o   0.9500E-02
  -5  -4   2       47.18       51.25        2.58 o   0.9818E-02
  -4  -4   2      150.17      160.31        3.86 o   0.9275E-02
  -3  -4   2       27.21       11.73        2.01 o   0.1134E-01
  -2  -4   2      301.36      319.94        5.21 o   0.1562E-02
  -1  -4   2      915.93      891.73       14.08 o   0.9223E-04
   0  -4   2      113.06      134.35        2.34 o   0.1084E-01
   1  -4   2      923.22      950.09       17.58 o   0.7561E-04
   2  -4   2       15.16       26.13        1.61 o   0.7668E-02
   3  -4   2      290.18      278.12        6.00 o   0.2437E-02
   4  -4   2     1333.80     1239.39       25.49 o   0.4140E-04
   5  -4   2      425.57      436.51       10.04 o   0.6662E-03
   6  -4   2       19.39       26.06        2.09 o   0.7811E-02
   7  -4   2       72.03       80.43        3.62 o   0.1255E-01
   8  -4   2        9.27        0.88        2.57 o   0.2174E-02
   9  -4   2        0.37        0.76        1.27 <   0.0000E+00
  10  -4   2      256.68      307.32        7.28 o   0.1526E-02
  11  -4   2        3.79        7.64        3.29 <   0.0000E+00
  12  -4   2       43.49       41.61        6.04 o   0.8910E-02
  13  -4   2       27.99       36.62        5.87 o   0.8067E-02
  14  -4   2       53.25       45.16       14.75 o   0.9018E-02
 -11  -3   2       -3.58        1.53       10.85 <   0.0000E+00
 -10  -3   2       -2.25        3.68       10.87 <   0.0000E+00
  -9  -3   2       20.38       19.20        7.79 o   0.8774E-02
  -8  -3   2       98.26      110.03        4.47 o   0.1286E-01
  -7  -3   2        2.77        8.95        2.94 <   0.0000E+00
  -6  -3   2      340.54      360.48        8.16 o   0.1062E-02
  -5  -3   2      490.14      492.07       10.11 o   0.4595E-03
  -4  -3   2     2515.46     2525.72       42.81 o   0.9662E-05
  -3  -3   2     1997.96     1877.00       32.46 o   0.1715E-04
  -2  -3   2       80.46       75.55        2.05 o   0.1263E-01
  -1  -3   2        2.21        1.24        0.92 o   0.2236E-02
   0  -3   2      562.07      588.51        9.69 o   0.2714E-03
   1  -3   2      693.19      826.99       14.97 o   0.9965E-04
   2  -3   2     2497.47     2552.50       54.90 o   0.8848E-05
   3  -3   2       39.84       26.34        1.45 o   0.7426E-02
   4  -3   2     2538.72     2610.83       52.70 o   0.8530E-05
   5  -3   2     1686.16     1614.94       37.54 o   0.2349E-04
   6  -3   2       17.97       23.52        1.82 o   0.7849E-02
   7  -3   2       -1.33        0.87        2.65 <   0.0000E+00
   8  -3   2       46.95       47.54        2.27 o   0.9607E-02
   9  -3   2       12.45       10.05        2.31 o   0.1446E-01
  10  -3   2      189.71      180.29        5.41 o   0.7369E-02
  11  -3   2       76.86       77.54        5.40 o   0.1319E-01
  12  -3   2       -1.57        0.30        7.74 <   0.0000E+00
  13  -3   2       10.96       12.16        9.09 <   0.0000E+00
 -12  -2   2       -7.78        2.49       15.36 <   0.0000E+00
 -11  -2   2        6.76        6.65       10.20 <   0.0000E+00
 -10  -2   2       11.67        3.99        8.70 <   0.0000E+00
  -9  -2   2       26.90       30.15        5.06 o   0.8031E-02
  -8  -2   2      186.80      187.78        6.04 o   0.7245E-02
  -7  -2   2      168.73      184.04        4.98 o   0.6874E-02
  -6  -2   2      720.73      687.18       15.05 o   0.1765E-03
  -5  -2   2      638.10      626.37       12.45 o   0.2309E-03
  -4  -2   2       12.17        4.60        1.76 o   0.1907E-01
  -3  -2   2      550.81      487.72        9.60 o   0.4323E-03
  -2  -2   2      426.03      429.33       10.24 o   0.6898E-03
  -1  -2   2      473.91      521.33        9.63 o   0.3824E-03
   0  -2   2      701.80      675.87       11.70 o   0.1818E-03
   1  -2   2      415.24      426.63        9.66 o   0.6817E-03
   2  -2   2        1.84        0.05        1.37 <   0.0000E+00
   3  -2   2       12.70       20.81        0.98 o   0.7971E-02
   4  -2   2      517.04      546.43       12.04 o   0.3273E-03
   5  -2   2      312.70      258.20        7.96 o   0.2408E-02
   6  -2   2     2039.14     1954.45       50.55 o   0.1598E-04
   7  -2   2      252.60      248.72        6.28 o   0.3401E-02
   8  -2   2       19.10       13.55        2.40 o   0.1064E-01
   9  -2   2      160.89      149.20        5.51 o   0.1010E-01
  10  -2   2        2.10        3.41        2.71 <   0.0000E+00
  11  -2   2       29.49       42.60        5.41 o   0.8278E-02
  12  -2   2       12.08       11.44        5.43 o   0.1309E-01
  13  -2   2        8.81        7.75        8.85 <   0.0000E+00
 -12  -1   2       46.49       26.15       14.95 o   0.7072E-02
 -11  -1   2       37.38       44.52        9.97 o   0.8868E-02
 -10  -1   2       -0.41        8.44        2.92 <   0.0000E+00
  -9  -1   2       10.91       15.49        3.70 o   0.9640E-02
  -8  -1   2       11.67        9.99        3.10 o   0.1447E-01
  -7  -1   2       92.70       90.39        3.38 o   0.1398E-01
  -6  -1   2      103.35      126.60        3.34 o   0.1081E-01
  -5  -1   2     1654.86     1665.33       33.16 o   0.2261E-04
  -4  -1   2      739.92      682.98       14.55 o   0.1726E-03
  -3  -1   2      852.21      802.61       16.57 o   0.1154E-03
  -1  -1   2      345.54      414.32        9.36 o   0.6413E-03
   0  -1   2     1405.08     1391.36       63.90 o   0.3012E-04
   1  -1   2     2371.74     2783.08       83.77 o   0.6165E-05
   2  -1   2      529.82      603.88       10.39 o   0.2326E-03
   3  -1   2      574.83      573.15       10.45 o   0.3005E-03
   4  -1   2     3490.58     3485.22       79.82 o   0.5089E-05
   5  -1   2       10.79        8.11        1.64 o   0.1736E-01
   6  -1   2       -3.62        0.13        1.67 <   0.0000E+00
   7  -1   2      166.98      173.28        4.68 o   0.8227E-02
   8  -1   2        0.41        0.17        1.47 <   0.0000E+00
   9  -1   2        6.96        6.34        2.59 o   0.2194E-01
  10  -1   2        1.33        0.14        5.16 <   0.0000E+00
  11  -1   2       -2.87        0.22        4.90 <   0.0000E+00
  12  -1   2       -6.45        1.71        9.57 <   0.0000E+00
  13  -1   2        0.10       12.28        7.65 <   0.0000E+00
 -13   0   2        6.55        3.97       15.16 <   0.0000E+00
 -12   0   2       11.06        0.35       14.34 <   0.0000E+00
 -11   0   2        3.00        1.27        5.09 <   0.0000E+00
 -10   0   2       17.46       16.62        3.41 o   0.9407E-02
  -9   0   2        7.37        6.91        3.20 o   0.2057E-01
  -8   0   2      217.42      213.15        6.36 o   0.5155E-02
  -7   0   2      717.18      688.24       16.13 o   0.1777E-03
  -6   0   2       14.49       18.19        1.85 o   0.8886E-02
  -5   0   2       70.25       57.89        2.52 o   0.9646E-02
  -4   0   2      408.47      363.40        8.86 o   0.9982E-03
  -3   0   2      445.83      430.11       10.70 o   0.6791E-03
  -2   0   2     1495.00     1565.35       44.67 o   0.2402E-04
  -1   0   2     1446.97     1652.47       47.35 o   0.1843E-04
   0   0   2        0.10        0.72        0.32 <   0.0000E+00
   1   0   2     4931.20     4876.35      172.66 o   0.2211E-05
   2   0   2      485.76      502.74        8.60 o   0.4162E-03
   3   0   2      720.05      753.14       13.57 o   0.1407E-03
   4   0   2      397.87      462.35        7.85 o   0.4996E-03
   5   0   2     1714.36     1783.46       38.62 o   0.1881E-04
   6   0   2      426.03      414.61        8.54 o   0.7455E-03
   7   0   2       17.41       25.56        2.36 o   0.7770E-02
   8   0   2      279.99      248.51        7.12 o   0.2962E-02
   9   0   2       56.99       59.08        3.44 o   0.1094E-01
  10   0   2       22.60       19.24        5.41 o   0.8612E-02
  11   0   2        5.43        0.51        7.10 <   0.0000E+00
  12   0   2       14.95       16.07        8.98 <   0.0000E+00
 -13   1   2       14.34        1.98       14.95 <   0.0000E+00
 -12   1   2        6.66        3.93        5.83 <   0.0000E+00
 -11   1   2       56.12       56.90        6.97 o   0.1080E-01
 -10   1   2       65.95       76.46        4.47 o   0.1196E-01
  -9   1   2       33.52       36.75        3.39 o   0.8409E-02
  -8   1   2        6.21       10.29        2.61 o   0.1460E-01
  -7   1   2       56.89       64.55        2.65 o   0.1104E-01
  -6   1   2      319.83      390.56        7.10 o   0.7663E-03
  -5   1   2      886.95      836.48       19.52 o   0.1046E-03
  -4   1   2       31.47       35.66        1.79 o   0.8261E-02
  -3   1   2      554.39      565.47       13.60 o   0.3116E-03
  -2   1   2       59.19       40.46        2.30 o   0.7747E-02
  -1   1   2       39.43       29.68        1.47 o   0.7555E-02
   0   1   2      879.20      847.06       13.21 o   0.1024E-03
   1   1   2      387.56      377.52        6.47 o   0.9746E-03
   2   1   2      178.28      186.99        3.64 o   0.7058E-02
   3   1   2       85.37       92.81        2.26 o   0.1341E-01
   4   1   2        1.69        0.35        2.97 <   0.0000E+00
   5   1   2       80.45       80.31        2.77 o   0.1343E-01
   6   1   2        3.28        4.87        1.73 <   0.0000E+00
   7   1   2      201.34      206.30        5.20 o   0.5807E-02
   8   1   2      106.46      100.21        4.08 o   0.1368E-01
   9   1   2      487.99      454.74       11.74 o   0.5344E-03
  10   1   2       -9.83        1.52        6.09 <   0.0000E+00
  11   1   2       -2.05        1.56        7.42 <   0.0000E+00
  12   1   2        2.46        0.32       10.25 <   0.0000E+00
 -13   2   2       18.54       38.92       10.08 <   0.0000E+00
 -12   2   2        6.66        0.04        6.91 <   0.0000E+00
 -11   2   2        4.71       13.96        4.70 <   0.0000E+00
 -10   2   2       38.92       35.87        5.41 o   0.8387E-02
  -9   2   2       43.83       46.63        4.38 o   0.9386E-02
  -8   2   2       36.15       30.87        4.18 o   0.7958E-02
  -7   2   2       77.01       77.36        4.35 o   0.1321E-01
  -6   2   2      197.79      200.03        5.83 o   0.6373E-02
  -5   2   2      181.47      213.33        4.73 o   0.4207E-02
  -4   2   2     1522.08     1624.39       30.20 o   0.2262E-04
  -3   2   2        7.17        2.71        1.22 o   0.4432E-02
  -2   2   2     3803.19     3583.80       69.26 o   0.4587E-05
  -1   2   2     1828.41     1646.98       32.02 o   0.2120E-04
   0   2   2      231.01      222.74        3.83 o   0.4662E-02
   1   2   2      680.73      683.19       10.25 o   0.1824E-03
   2   2   2      119.70       97.95        2.64 o   0.1174E-01
   3   2   2       13.06       13.62        1.87 o   0.1130E-01
   4   2   2      337.50      355.85        7.31 o   0.1122E-02
   5   2   2       -0.14        0.35        1.82 <   0.0000E+00
   6   2   2       -1.33        3.97        5.84 <   0.0000E+00
   7   2   2      377.69      330.47       14.27 o   0.1285E-02
   8   2   2       21.20       18.67        6.13 o   0.8815E-02
   9   2   2       34.92       33.47        9.78 o   0.8328E-02
  10   2   2        3.58        4.26        6.61 <   0.0000E+00
  11   2   2       26.15       36.69        7.81 o   0.7957E-02
 -14   3   2        6.96        0.09       14.34 <   0.0000E+00
 -13   3   2       -3.38        2.18        9.89 <   0.0000E+00
 -12   3   2      104.05      110.50        9.09 o   0.1348E-01
 -11   3   2       32.26       49.48        5.92 o   0.8636E-02
 -10   3   2       37.69       32.97        5.05 o   0.8042E-02
  -9   3   2       94.29      104.30        4.63 o   0.1325E-01
  -8   3   2       95.65       89.98        5.37 o   0.1334E-01
  -7   3   2        0.89        0.41        1.92 <   0.0000E+00
  -6   3   2       11.52        1.26        1.83 o   0.2158E-02
  -5   3   2      744.89      699.95       14.19 o   0.1662E-03
  -4   3   2      311.89      291.06        6.64 o   0.1987E-02
  -3   3   2      335.24      303.52        6.69 o   0.1763E-02
  -2   3   2      114.96      116.92        3.13 o   0.1400E-01
  -1   3   2     1053.11     1126.22       18.07 o   0.5055E-04
   0   3   2       -1.71        1.38        1.82 <   0.0000E+00
   1   3   2       95.92       99.17        2.01 o   0.1418E-01
   2   3   2      668.37      605.66       10.01 o   0.2398E-03
   3   3   2      408.31      389.63        8.69 o   0.8797E-03
   4   3   2      321.69      299.02        7.08 o   0.1862E-02
   5   3   2       56.49       68.81        3.27 o   0.1105E-01
   6   3   2      360.64      359.72        8.92 o   0.1153E-02
   7   3   2       14.90       16.55        3.69 o   0.9210E-02
   8   3   2       48.13       59.52        4.61 o   0.1015E-01
   9   3   2       11.78       15.07        5.01 o   0.9925E-02
  10   3   2       10.50        7.58        5.60 <   0.0000E+00
  11   3   2        1.16        0.05       11.59 <   0.0000E+00
 -14   4   2       19.15        2.02       11.28 <   0.0000E+00
 -13   4   2       30.11       20.58       10.45 o   0.8015E-02
 -12   4   2       -4.51        0.59        6.14 <   0.0000E+00
 -11   4   2       47.11       37.86        7.17 o   0.8126E-02
 -10   4   2       25.19       24.62        4.65 o   0.8219E-02
  -9   4   2       -2.18        1.32        3.46 <   0.0000E+00
  -8   4   2        4.10        3.94        3.66 <   0.0000E+00
  -7   4   2      107.87      108.35        4.70 o   0.1444E-01
  -6   4   2       61.72       70.17        3.64 o   0.1159E-01
  -5   4   2      988.27     1002.23       19.79 o   0.6956E-04
  -4   4   2     1377.74     1239.85       26.94 o   0.4043E-04
  -3   4   2     1739.35     1738.54       33.44 o   0.2028E-04
  -2   4   2     2730.74     2733.41       51.67 o   0.7962E-05
  -1   4   2      750.22      704.27       12.97 o   0.1622E-03
   0   4   2      162.51      149.36        3.00 o   0.9960E-02
   1   4   2      720.04      695.61       10.07 o   0.1744E-03
   2   4   2       49.12       49.77        2.00 o   0.9793E-02
   3   4   2       59.24       69.41        3.01 o   0.1133E-01
   4   4   2      360.13      339.36        9.14 o   0.1299E-02
   5   4   2       33.66       25.41        4.72 o   0.7745E-02
   6   4   2        3.43        9.78        3.22 <   0.0000E+00
   7   4   2      117.57      106.31        6.12 o   0.1296E-01
   8   4   2        0.51        0.24        3.03 <   0.0000E+00
   9   4   2        0.36        4.32        3.87 <   0.0000E+00
  10   4   2       -7.07        0.00       10.03 <   0.0000E+00
 -14   5   2        2.97        4.96        7.87 <   0.0000E+00
 -13   5   2       10.04        3.27       10.86 <   0.0000E+00
 -12   5   2       -1.23        0.15       11.74 <   0.0000E+00
 -11   5   2       -1.43        0.01       11.31 <   0.0000E+00
 -10   5   2       10.55       17.44        4.64 o   0.8806E-02
  -9   5   2       -1.50        0.92        6.81 <   0.0000E+00
  -8   5   2       15.70       15.11        3.82 o   0.1020E-01
  -7   5   2      302.25      268.92        9.49 o   0.2394E-02
  -6   5   2      279.99      271.76        8.36 o   0.2589E-02
  -5   5   2       21.30       25.39        2.55 o   0.7963E-02
  -4   5   2      929.28      932.56       16.73 o   0.8497E-04
  -3   5   2       10.08        3.75        1.53 o   0.1040E-01
  -2   5   2       61.38       70.79        1.91 o   0.1155E-01
  -1   5   2     1064.97     1107.79       16.49 o   0.5521E-04
   0   5   2      598.31      546.76        8.94 o   0.3187E-03
   1   5   2      595.24      613.21        9.03 o   0.2453E-03
   2   5   2       14.54       14.84        1.66 o   0.1024E-01
   3   5   2       66.52       60.85        3.93 o   0.1062E-01
   4   5   2       15.23       17.90        3.39 o   0.9011E-02
   5   5   2        0.07        2.42        2.83 <   0.0000E+00
   6   5   2       77.63       78.85        6.25 o   0.1326E-01
   7   5   2       13.38       23.05        5.15 o   0.7757E-02
   8   5   2       38.44       47.43        7.41 o   0.9022E-02
   9   5   2        3.07        0.12        9.60 <   0.0000E+00
 -14   6   2        1.23        0.29       15.87 <   0.0000E+00
 -13   6   2        2.46        9.42       12.08 <   0.0000E+00
 -12   6   2      132.52      114.12       13.93 o   0.1188E-01
 -11   6   2       15.57       19.30        6.76 o   0.8574E-02
 -10   6   2       -2.15        0.35        5.94 <   0.0000E+00
  -9   6   2      438.42      395.64       15.71 o   0.7838E-03
  -8   6   2      133.13      142.62        6.29 o   0.1117E-01
  -7   6   2       37.89       42.78        3.68 o   0.8828E-02
  -6   6   2      138.36      150.42        5.26 o   0.9906E-02
  -5   6   2      101.69      123.25        3.82 o   0.1119E-01
  -4   6   2        6.27        8.54        1.78 o   0.1646E-01
  -3   6   2      230.60      237.95        4.95 o   0.3842E-02
  -2   6   2      470.07      445.31        8.18 o   0.6006E-03
  -1   6   2       41.54       37.27        2.08 o   0.8391E-02
   0   6   2       76.34       78.31        2.82 o   0.1314E-01
   1   6   2        8.37        9.96        1.88 o   0.1479E-01
   2   6   2      295.69      305.25        5.75 o   0.1872E-02
   3   6   2      432.24      402.40       11.84 o   0.7728E-03
   4   6   2       94.97      100.40        5.40 o   0.1381E-01
   5   6   2       18.57       16.59        4.63 o   0.9390E-02
   6   6   2       14.00       13.24        6.41 o   0.1127E-01
   7   6   2       -4.85        0.36        6.22 <   0.0000E+00
   8   6   2        0.00        0.09        5.26 <   0.0000E+00
 -14   7   2       15.36       17.09       10.04 <   0.0000E+00
 -13   7   2       -8.40        1.30        9.63 <   0.0000E+00
 -12   7   2        4.10       11.99       11.67 <   0.0000E+00
 -11   7   2       20.48       20.76        9.22 o   0.8475E-02
 -10   7   2       43.01       36.79       10.04 o   0.8180E-02
  -9   7   2      346.15      331.93       14.56 o   0.1406E-02
  -8   7   2       51.72       50.24        5.94 o   0.9830E-02
  -7   7   2       10.50        7.30        3.36 o   0.1982E-01
  -6   7   2      354.24      326.74        8.37 o   0.1441E-02
  -5   7   2      100.16      110.17        3.67 o   0.1322E-01
  -4   7   2      400.63      450.38        8.53 o   0.5500E-03
  -3   7   2      199.87      226.90        4.72 o   0.4010E-02
  -2   7   2     1106.76     1156.40       19.58 o   0.4899E-04
  -1   7   2      442.48      410.82        8.45 o   0.7204E-03
   0   7   2      266.09      283.34        5.61 o   0.2234E-02
   1   7   2      790.20      802.78       13.11 o   0.1213E-03
   2   7   2      119.86      114.72        4.18 o   0.1350E-01
   3   7   2        3.62        1.65        4.74 <   0.0000E+00
   4   7   2       18.98       14.31        5.21 o   0.1020E-01
   5   7   2       25.94       21.81        6.52 o   0.8226E-02
   6   7   2      125.97      127.88        9.43 o   0.1296E-01
   7   7   2       55.20       39.50        9.34 o   0.7906E-02
 -14   8   2        3.07       16.75       12.08 <   0.0000E+00
 -13   8   2       55.71       52.64       12.29 o   0.1020E-01
 -12   8   2        5.53        1.05        7.78 <   0.0000E+00
 -11   8   2       73.12      101.36       12.08 o   0.1089E-01
 -10   8   2       28.27       36.61        8.40 o   0.8082E-02
  -9   8   2       89.10       87.85        8.81 o   0.1400E-01
  -8   8   2       51.48       50.55        5.01 o   0.1005E-01
  -7   8   2       53.53       52.46        5.36 o   0.1025E-01
  -6   8   2        3.53        0.08        3.38 <   0.0000E+00
  -5   8   2       26.38       34.86        2.65 o   0.7958E-02
  -4   8   2       33.66       47.37        2.72 o   0.8657E-02
  -3   8   2       28.57       29.51        3.01 o   0.8192E-02
  -2   8   2        3.14        3.51        2.26 <   0.0000E+00
  -1   8   2      351.07      338.75        7.51 o   0.1350E-02
   0   8   2       89.46       80.00        4.53 o   0.1231E-01
   1   8   2        6.06        5.72        2.60 o   0.2226E-01
   2   8   2       95.53       86.42        4.52 o   0.1284E-01
   3   8   2        4.51        0.15        5.71 <   0.0000E+00
   4   8   2       58.10       59.20        6.81 o   0.1105E-01
   5   8   2       11.06        0.49        7.74 <   0.0000E+00
   6   8   2       18.23       12.61        8.22 o   0.1128E-01
 -14   9   2       -2.05       15.74       30.72 <   0.0000E+00
 -13   9   2      -14.75        0.18       14.75 <   0.0000E+00
 -12   9   2       14.54       38.16        9.83 <   0.0000E+00
 -11   9   2       80.29       86.45       12.90 o   0.1323E-01
 -10   9   2        2.87        2.45        8.19 <   0.0000E+00
  -9   9   2      152.29      158.77        8.69 o   0.9579E-02
  -8   9   2      491.78      550.86       23.76 o   0.3039E-03
  -7   9   2       -3.48        0.46        4.63 <   0.0000E+00
  -6   9   2        4.10        8.54        4.37 <   0.0000E+00
  -5   9   2      178.20      159.13        6.18 o   0.8627E-02
  -4   9   2       19.15       30.73        3.51 o   0.7574E-02
  -3   9   2      622.45      632.07       14.14 o   0.2278E-03
  -2   9   2      431.10      451.88       11.72 o   0.5714E-03
  -1   9   2       -3.53        0.06        2.84 <   0.0000E+00
   0   9   2      239.64      237.91        7.04 o   0.3884E-02
   1   9   2       50.02       40.79        4.25 o   0.8250E-02
   2   9   2       95.04      105.65        7.09 o   0.1309E-01
   3   9   2       -0.48        0.11        4.22 <   0.0000E+00
   4   9   2       47.59       49.25        7.26 o   0.9778E-02
   5   9   2       27.86       34.57        9.88 o   0.8045E-02
 -13  10   2       16.80        6.07       12.29 <   0.0000E+00
 -12  10   2       -3.69        0.64       13.11 <   0.0000E+00
 -11  10   2       27.04       22.77       10.24 o   0.8113E-02
 -10  10   2       17.21        5.57       11.67 <   0.0000E+00
  -9  10   2        2.66        0.01        5.43 <   0.0000E+00
  -8  10   2       52.84       58.68        6.16 o   0.1056E-01
  -7  10   2       -1.13        2.51        7.20 <   0.0000E+00
  -6  10   2      385.78      395.46       14.25 o   0.8525E-03
  -5  10   2      419.37      388.76       15.22 o   0.8525E-03
  -4  10   2      220.80      210.49        7.22 o   0.5132E-02
  -3  10   2      337.70      346.44        9.66 o   0.1262E-02
  -2  10   2       46.70       48.09        4.41 o   0.9639E-02
  -1  10   2       12.85       16.41        3.91 o   0.9312E-02
   0  10   2       24.89       31.79        4.40 o   0.7891E-02
   1  10   2      125.45      115.42        9.71 o   0.1292E-01
   2  10   2       19.05       21.90        7.53 o   0.8270E-02
   3  10   2       24.92       35.48        6.44 o   0.7873E-02
   4  10   2       16.18       23.17       11.57 <   0.0000E+00
 -13  11   2        8.40       18.47       12.90 <   0.0000E+00
 -12  11   2      141.94      138.20       20.89 o   0.1194E-01
 -11  11   2        0.00       15.24        7.59 <   0.0000E+00
 -10  11   2       -6.96        0.04       13.11 <   0.0000E+00
  -9  11   2      231.55      208.66       13.56 o   0.4826E-02
  -8  11   2       26.52       20.80        7.91 o   0.8250E-02
  -7  11   2       -6.86        0.90        7.17 <   0.0000E+00
  -6  11   2       59.19       58.85        7.53 o   0.1117E-01
  -5  11   2       69.03       67.12        9.38 o   0.1177E-01
  -4  11   2       22.33       18.89        4.97 o   0.8673E-02
  -3  11   2       31.18       36.32        4.81 o   0.8257E-02
  -2  11   2       25.71       30.07        4.14 o   0.7963E-02
  -1  11   2      100.57      103.75        7.94 o   0.1405E-01
   0  11   2       35.43       32.66        7.39 o   0.8147E-02
   1  11   2       42.91       44.08        8.18 o   0.9229E-02
   2  11   2       10.75        4.50       10.29 <   0.0000E+00
   3  11   2       34.41       18.86       10.75 o   0.7920E-02
 -12  12   2      -13.52        0.07       15.57 <   0.0000E+00
 -11  12   2       19.25       18.16       12.08 <   0.0000E+00
 -10  12   2        6.45        0.04        6.66 <   0.0000E+00
  -9  12   2      124.84      128.37       10.61 o   0.1279E-01
  -8  12   2      281.73      252.34       16.37 o   0.2870E-02
  -7  12   2       -0.41        0.93        4.30 <   0.0000E+00
  -6  12   2      103.13      100.42       10.20 o   0.1422E-01
  -5  12   2      145.22      122.27       11.57 o   0.1102E-01
  -4  12   2       20.62       31.57        5.84 o   0.7637E-02
  -3  12   2        4.98        0.16        5.19 <   0.0000E+00
  -2  12   2       41.72       50.84        6.44 o   0.9388E-02
  -1  12   2       22.53       22.22        8.13 o   0.8405E-02
   0  12   2       22.94       23.32       10.29 o   0.8340E-02
   1  12   2       -7.17        2.85       11.61 <   0.0000E+00
 -11  13   2       11.27       18.43       10.92 <   0.0000E+00
 -10  13   2        5.74        0.75        8.56 <   0.0000E+00
  -9  13   2        4.30        2.49        8.61 <   0.0000E+00
  -8  13   2        1.23        0.12       11.01 <   0.0000E+00
  -7  13   2       42.40       22.82       10.80 o   0.7234E-02
  -6  13   2       -3.89        0.00        8.91 <   0.0000E+00
  -5  13   2      100.98       89.56       11.62 o   0.1276E-01
  -4  13   2       19.15       14.64        7.75 o   0.9994E-02
  -3  13   2       11.74       11.11        6.00 o   0.1314E-01
  -2  13   2       59.71       45.21        9.89 o   0.8431E-02
  -1  13   2       10.86       17.63       10.51 <   0.0000E+00
  -9  14   2        2.77       23.82       12.78 <   0.0000E+00
  -8  14   2       -1.95        8.50       23.74 <   0.0000E+00
  -7  14   2       -3.17        2.98        9.74 <   0.0000E+00
  -6  14   2       -2.77        4.94       10.87 <   0.0000E+00
  -5  14   2        4.81        0.09       10.68 <   0.0000E+00
  -4  14   2       13.31        2.11        9.85 <   0.0000E+00
   6 -15   3       18.95        2.84       11.01 <   0.0000E+00
   7 -15   3      -13.62        4.99        9.85 <   0.0000E+00
   2 -14   3       -5.53        1.26       15.16 <   0.0000E+00
   3 -14   3       -2.97        3.66        8.10 <   0.0000E+00
   4 -14   3       12.60        7.78       10.42 <   0.0000E+00
   5 -14   3       -5.02        1.46        7.79 <   0.0000E+00
   6 -14   3        1.23        0.86       14.37 <   0.0000E+00
   7 -14   3       10.96       13.97        7.65 <   0.0000E+00
   8 -14   3       10.24        8.35        9.10 <   0.0000E+00
   9 -14   3       -6.14        2.43        8.56 <   0.0000E+00
  10 -14   3       53.97       59.63        9.27 o   0.1071E-01
   0 -13   3        4.92        0.05       17.82 <   0.0000E+00
   1 -13   3       14.13       21.22        9.47 <   0.0000E+00
   2 -13   3        5.33        6.83        8.62 <   0.0000E+00
   3 -13   3        4.40        5.97        6.17 <   0.0000E+00
   4 -13   3        1.84       15.48       13.29 <   0.0000E+00
   5 -13   3       41.78       50.48        6.44 o   0.9357E-02
   6 -13   3        2.66        4.55        6.23 <   0.0000E+00
   7 -13   3       22.22       29.41        7.53 o   0.7797E-02
   8 -13   3       -3.38       10.80        5.95 <   0.0000E+00
   9 -13   3       26.52       16.90        7.20 o   0.8805E-02
  10 -13   3       41.58       31.16        8.55 o   0.7705E-02
  11 -13   3       -3.38        1.28        7.55 <   0.0000E+00
  -2 -12   3      -23.14        3.49       12.08 <   0.0000E+00
  -1 -12   3       26.42       19.82       13.11 o   0.8302E-02
   0 -12   3       -0.61        0.12        4.73 <   0.0000E+00
   1 -12   3       43.12       22.37        7.71 o   0.7195E-02
   2 -12   3      200.32      207.32       12.72 o   0.5374E-02
   3 -12   3        9.29        7.20        4.80 <   0.0000E+00
   4 -12   3      142.71      137.02        6.79 o   0.1184E-01
   5 -12   3      125.71      128.40        5.91 o   0.1296E-01
   6 -12   3       11.54        7.99        4.26 o   0.1804E-01
   7 -12   3        0.07        2.89        3.33 <   0.0000E+00
   8 -12   3      -11.16        0.01        7.12 <   0.0000E+00
   9 -12   3       27.24       26.57        8.31 o   0.8157E-02
  10 -12   3       78.65       96.73        9.13 o   0.1215E-01
  11 -12   3       -2.36        3.31        6.25 <   0.0000E+00
  12 -12   3       -3.07        0.49       10.45 <   0.0000E+00
  -4 -11   3       80.60       53.43       14.11 o   0.8397E-02
  -3 -11   3       -4.81        1.80        8.29 <   0.0000E+00
  -2 -11   3       28.06       28.02       12.29 o   0.8174E-02
  -1 -11   3       20.99        9.34        6.60 o   0.1408E-01
   0 -11   3      118.05      117.06        7.16 o   0.1391E-01
   1 -11   3       51.05       44.10        4.67 o   0.8894E-02
   2 -11   3      273.44      282.19        8.05 o   0.2271E-02
   3 -11   3        4.79        4.39        3.32 <   0.0000E+00
   4 -11   3       25.77       29.04        3.33 o   0.8020E-02
   5 -11   3        0.67        3.46        2.24 <   0.0000E+00
   6 -11   3       50.95       50.16        4.05 o   0.9896E-02
   7 -11   3        0.61        0.85        2.97 <   0.0000E+00
   8 -11   3      126.10      128.96        6.68 o   0.1281E-01
   9 -11   3       -2.97        0.23        5.51 <   0.0000E+00
  10 -11   3       -1.23        2.95       11.36 <   0.0000E+00
  11 -11   3       14.95       17.26       14.13 <   0.0000E+00
  12 -11   3       -1.02        0.19       13.90 <   0.0000E+00
  13 -11   3        2.46        2.53       12.08 <   0.0000E+00
  -5 -10   3       20.69       21.75       12.75 <   0.0000E+00
  -4 -10   3       62.78       51.27        9.66 o   0.9359E-02
  -3 -10   3      102.41      104.78       10.24 o   0.1412E-01
  -2 -10   3        3.00        2.33        3.82 <   0.0000E+00
  -1 -10   3       11.47       14.53        4.22 o   0.1020E-01
   0 -10   3       60.47       64.98        4.89 o   0.1143E-01
   1 -10   3      213.49      212.05        5.86 o   0.5316E-02
   2 -10   3       30.93       40.01        3.21 o   0.8298E-02
   3 -10   3        1.91        2.02        4.73 <   0.0000E+00
   4 -10   3      647.00      662.21       12.75 o   0.1964E-03
   5 -10   3       65.54       76.36        3.50 o   0.1194E-01
   6 -10   3      279.07      312.22       11.15 o   0.1577E-02
   7 -10   3       15.29       22.47        3.80 o   0.8014E-02
   8 -10   3        2.39        7.71        3.67 <   0.0000E+00
   9 -10   3        9.22        8.58        3.24 o   0.1786E-01
  10 -10   3       -2.87        1.30        7.99 <   0.0000E+00
  11 -10   3        1.64        3.71       16.12 <   0.0000E+00
  12 -10   3       23.14        7.75       15.36 <   0.0000E+00
  13 -10   3       -4.51        0.60       11.47 <   0.0000E+00
  -6  -9   3       31.24       14.48       10.72 o   0.9113E-02
  -5  -9   3       27.34       25.45        8.07 o   0.8106E-02
  -4  -9   3       -0.72        0.12        4.62 <   0.0000E+00
  -3  -9   3      184.41      188.52        8.88 o   0.6869E-02
  -2  -9   3       15.92       22.56        3.72 o   0.7989E-02
  -1  -9   3       -3.14        0.53        3.52 <   0.0000E+00
   0  -9   3      173.76      187.10        5.66 o   0.6579E-02
   1  -9   3       43.49       42.32        3.00 o   0.8959E-02
   2  -9   3       48.95       54.09        2.73 o   0.1006E-01
   3  -9   3      280.85      254.98        6.10 o   0.2848E-02
   4  -9   3       65.75       74.57        2.95 o   0.1196E-01
   5  -9   3      897.98      911.13       18.07 o   0.8844E-04
   6  -9   3        3.62        0.17        2.87 <   0.0000E+00
   7  -9   3       30.04       29.70        3.76 o   0.8177E-02
   8  -9   3       89.97       77.78        4.12 o   0.1168E-01
   9  -9   3        0.75        0.77        2.56 <   0.0000E+00
  10  -9   3        7.37        2.25        5.58 <   0.0000E+00
  11  -9   3        7.37       11.14        8.60 <   0.0000E+00
  12  -9   3       33.49       35.91        8.21 o   0.8393E-02
  13  -9   3        5.74       13.64        7.82 <   0.0000E+00
  14  -9   3       16.80        0.09       11.67 <   0.0000E+00
  -7  -8   3       33.59       29.02       10.72 o   0.7973E-02
  -6  -8   3       -4.30        1.41        6.67 <   0.0000E+00
  -5  -8   3       15.05       23.89        5.81 o   0.7757E-02
  -4  -8   3        9.49       15.36        4.40 o   0.9468E-02
  -3  -8   3       35.90       28.71        3.09 o   0.7743E-02
  -2  -8   3        2.87        3.33        2.62 <   0.0000E+00
  -1  -8   3      295.07      294.41        7.42 o   0.2093E-02
   0  -8   3      126.14      131.49        4.09 o   0.1268E-01
   1  -8   3     1429.18     1343.31       24.87 o   0.3473E-04
   2  -8   3       19.46       24.07        2.14 o   0.8106E-02
   3  -8   3       13.01       13.97        1.98 o   0.1091E-01
   4  -8   3      108.06      117.82        3.36 o   0.1295E-01
   5  -8   3       30.93       37.29        3.28 o   0.8247E-02
   6  -8   3       20.82       17.04        3.77 o   0.9264E-02
   7  -8   3        7.48        6.95        3.33 o   0.2009E-01
   8  -8   3       34.07       31.71        4.36 o   0.8101E-02
   9  -8   3        2.15        5.40        5.69 <   0.0000E+00
  10  -8   3       75.58       70.39        7.19 o   0.1187E-01
  11  -8   3        1.16        5.95        4.94 <   0.0000E+00
  12  -8   3        0.61        3.61        4.64 <   0.0000E+00
  13  -8   3       15.26       12.17        6.62 o   0.1172E-01
  14  -8   3       -0.61        2.29        7.16 <   0.0000E+00
  -8  -7   3       27.24       12.68       10.23 o   0.1022E-01
  -7  -7   3        1.33        0.24       11.56 <   0.0000E+00
  -6  -7   3       -4.51        0.87        5.95 <   0.0000E+00
  -5  -7   3        0.34        0.90        2.04 <   0.0000E+00
  -4  -7   3      149.32      143.66        5.24 o   0.1120E-01
  -3  -7   3      336.03      348.39        8.59 o   0.1230E-02
  -2  -7   3       34.37       37.18        3.14 o   0.8457E-02
  -1  -7   3      990.07      956.38       19.56 o   0.7791E-04
   0  -7   3       -2.36        0.07        1.91 <   0.0000E+00
   1  -7   3      246.13      261.52        4.80 o   0.2918E-02
   2  -7   3      643.45      670.70       10.87 o   0.1912E-03
   3  -7   3      150.63      167.45        3.76 o   0.8257E-02
   4  -7   3      709.71      711.85       16.92 o   0.1690E-03
   5  -7   3      237.32      243.57        7.09 o   0.3603E-02
   6  -7   3       32.16       23.00        2.72 o   0.7814E-02
   7  -7   3      837.88      792.54       17.51 o   0.1212E-03
   8  -7   3      114.97      108.93        5.60 o   0.1360E-01
   9  -7   3       71.79       70.13        5.25 o   0.1226E-01
  10  -7   3        7.31        0.57        3.83 <   0.0000E+00
  11  -7   3       27.38       35.03        4.13 o   0.8015E-02
  12  -7   3        7.37        1.25        6.21 <   0.0000E+00
  13  -7   3        9.22        7.09        5.94 <   0.0000E+00
  14  -7   3       -5.84        1.53        8.01 <   0.0000E+00
  -9  -6   3       -0.92        4.77        5.98 <   0.0000E+00
  -8  -6   3       20.89       25.94        6.68 o   0.7910E-02
  -7  -6   3       11.88       11.15        7.90 <   0.0000E+00
  -6  -6   3       34.14       30.18        4.59 o   0.8026E-02
  -5  -6   3       72.20       86.44        3.80 o   0.1221E-01
  -4  -6   3      368.72      360.56        9.10 o   0.1127E-02
  -3  -6   3       -5.16        0.56        2.50 <   0.0000E+00
  -2  -6   3        5.33        7.51        2.30 o   0.2072E-01
  -1  -6   3       25.77       18.49        2.00 o   0.8599E-02
   0  -6   3      985.28      995.13       17.41 o   0.7297E-04
   1  -6   3        3.93        2.11        1.38 o   0.2767E-02
   2  -6   3      183.76      150.02        3.74 o   0.8160E-02
   3  -6   3      146.96      149.03        4.31 o   0.1116E-01
   4  -6   3     1182.85     1116.95       27.88 o   0.5240E-04
   5  -6   3       62.13       47.60        3.59 o   0.8343E-02
   6  -6   3      172.87      187.96        5.92 o   0.6494E-02
   7  -6   3      132.59      115.98        5.60 o   0.1207E-01
   8  -6   3       38.23       40.33        3.26 o   0.8775E-02
   9  -6   3       30.77       55.89        3.62 o   0.8649E-02
  10  -6   3       63.34       64.08        3.54 o   0.1170E-01
  11  -6   3       15.70       11.93        4.62 o   0.1205E-01
  12  -6   3       -0.41        4.24        3.28 <   0.0000E+00
  13  -6   3       -5.74        7.77        8.80 <   0.0000E+00
  14  -6   3        6.45       11.05        7.58 <   0.0000E+00
 -10  -5   3       24.27       18.20        9.73 o   0.8671E-02
  -9  -5   3       21.40        2.24       10.63 o   0.3239E-02
  -8  -5   3       33.39       35.24        7.03 o   0.8384E-02
  -7  -5   3        2.94        5.57        3.78 <   0.0000E+00
  -6  -5   3        8.55        3.91        2.62 o   0.1449E-01
  -5  -5   3       76.40       74.14        3.40 o   0.1254E-01
  -4  -5   3      363.19      372.72        7.88 o   0.1033E-02
  -3  -5   3      607.99      634.36       11.59 o   0.2201E-03
  -2  -5   3      212.52      216.13        4.73 o   0.4905E-02
  -1  -5   3       22.98       23.18        1.93 o   0.8309E-02
   0  -5   3      975.02      913.50       15.66 o   0.8536E-04
   1  -5   3      121.82      120.36        3.29 o   0.1361E-01
   2  -5   3       93.76       87.73        2.78 o   0.1304E-01
   3  -5   3      504.63      438.82       11.40 o   0.5593E-03
   4  -5   3     2675.32     2693.18       62.34 o   0.8456E-05
   5  -5   3       87.25       78.59        3.81 o   0.1199E-01
   6  -5   3       41.48       42.19        2.17 o   0.9071E-02
   7  -5   3       50.74       45.73        2.66 o   0.8993E-02
   8  -5   3        9.83       11.62        2.39 o   0.1230E-01
   9  -5   3        3.12        0.87        2.27 <   0.0000E+00
  10  -5   3       27.16       19.34        3.28 o   0.8380E-02
  11  -5   3      328.88      301.64       11.49 o   0.1771E-02
  12  -5   3       22.94       21.63        6.01 o   0.8401E-02
  13  -5   3        9.22        5.19        7.82 <   0.0000E+00
  14  -5   3       -1.64        0.01       13.57 <   0.0000E+00
 -10  -4   3       39.53       30.31        9.65 o   0.7735E-02
  -9  -4   3      143.17      141.19       15.36 o   0.1181E-01
  -8  -4   3       70.77       67.97        7.83 o   0.1203E-01
  -7  -4   3        0.27        0.11        2.52 <   0.0000E+00
  -6  -4   3      588.70      615.23       13.60 o   0.2390E-03
  -5  -4   3       93.52      100.22        3.51 o   0.1371E-01
  -4  -4   3        1.60       16.30        3.70 <   0.0000E+00
  -3  -4   3       32.77       40.08        2.24 o   0.8435E-02
  -2  -4   3       10.45       15.73        1.48 o   0.9231E-02
  -1  -4   3     2349.60     2186.01       41.15 o   0.1252E-04
   0  -4   3      156.04      154.21        3.08 o   0.1050E-01
   1  -4   3       85.72       57.65        2.37 o   0.8753E-02
   2  -4   3      255.75      243.79        6.19 o   0.3514E-02
   3  -4   3      176.10      214.29        4.08 o   0.4300E-02
   4  -4   3        0.67        0.25        0.81 <   0.0000E+00
   5  -4   3      570.80      581.34       11.76 o   0.2856E-03
   6  -4   3       46.96       46.39        2.36 o   0.9515E-02
   7  -4   3      367.25      401.47        8.45 o   0.7757E-03
   8  -4   3      584.66      527.03       14.70 o   0.3413E-03
   9  -4   3      292.64      299.57        7.86 o   0.1943E-02
  10  -4   3        4.51        6.01        2.58 <   0.0000E+00
  11  -4   3       61.86       51.66        4.82 o   0.9456E-02
  12  -4   3       17.48        7.45        4.61 o   0.1788E-01
  13  -4   3       59.33       72.19        6.29 o   0.1131E-01
 -11  -3   3       14.95       11.96       13.31 <   0.0000E+00
 -10  -3   3        2.25        1.48       10.45 <   0.0000E+00
  -9  -3   3       71.89       80.04        7.28 o   0.1253E-01
  -8  -3   3        5.94       18.31        3.02 o   0.8296E-02
  -7  -3   3      298.22      312.24        8.29 o   0.1708E-02
  -6  -3   3      236.53      235.28        6.17 o   0.3995E-02
  -5  -3   3       37.02       40.16        2.93 o   0.8680E-02
  -4  -3   3      599.87      637.00       12.75 o   0.2199E-03
  -3  -3   3     4245.81     4047.83       82.06 o   0.4120E-05
  -2  -3   3        0.68        1.18        0.76 <   0.0000E+00
  -1  -3   3       74.43       74.88        1.97 o   0.1297E-01
   0  -3   3      245.12      283.68        5.29 o   0.2130E-02
   1  -3   3        4.71       10.22        1.35 o   0.1534E-01
   2  -3   3       41.27       31.44        2.83 o   0.7574E-02
   3  -3   3      255.31      216.65        5.44 o   0.3994E-02
   4  -3   3      450.54      480.82       10.54 o   0.4603E-03
   5  -3   3        4.10        3.26        1.18 o   0.1250E-01
   6  -3   3        1.23        0.76        2.74 <   0.0000E+00
   7  -3   3      147.47      144.38        4.18 o   0.1138E-01
   8  -3   3       15.16       17.42        2.38 o   0.9304E-02
   9  -3   3       17.61       21.25        2.57 o   0.8205E-02
  10  -3   3       -1.23        0.62        3.93 <   0.0000E+00
  11  -3   3       42.71       52.22        4.34 o   0.9515E-02
  12  -3   3       80.63       66.42        6.98 o   0.1070E-01
  13  -3   3       13.21        0.31        8.12 <   0.0000E+00
 -12  -2   3        1.23        0.34       21.58 <   0.0000E+00
 -11  -2   3       12.70        0.01       11.67 <   0.0000E+00
 -10  -2   3       11.47        3.71        6.32 <   0.0000E+00
  -9  -2   3        1.57        5.44        7.55 <   0.0000E+00
  -8  -2   3      118.18      111.68        5.47 o   0.1351E-01
  -7  -2   3       17.10       14.31        2.88 o   0.1043E-01
  -6  -2   3      161.20      176.07        5.31 o   0.7633E-02
  -5  -2   3        1.16        0.16        2.48 <   0.0000E+00
  -4  -2   3       -1.30        1.05        2.33 <   0.0000E+00
  -3  -2   3     4015.54     3862.41       89.84 o   0.4370E-05
  -2  -2   3      767.95      919.73       18.24 o   0.7759E-04
  -1  -2   3      245.99      247.79        7.48 o   0.3628E-02
   0  -2   3      655.12      735.37       17.96 o   0.1386E-03
   1  -2   3     1430.27     1482.59       36.50 o   0.2692E-04
   2  -2   3       29.02       41.40        1.53 o   0.8210E-02
   3  -2   3      909.82      960.29       17.82 o   0.7449E-04
   4  -2   3      187.00      199.90        4.86 o   0.5834E-02
   5  -2   3      938.09      979.16       19.25 o   0.7362E-04
   6  -2   3      221.00      242.68        6.15 o   0.3444E-02
   7  -2   3      193.97      190.74        5.68 o   0.6815E-02
   8  -2   3       36.53       39.68        3.54 o   0.8632E-02
   9  -2   3       53.25       44.19        3.26 o   0.8684E-02
  10  -2   3       11.93        4.58        3.74 o   0.1862E-01
  11  -2   3        1.84        4.63        8.12 <   0.0000E+00
  12  -2   3       -3.48        3.50        6.40 <   0.0000E+00
  13  -2   3        1.02        1.66       10.69 <   0.0000E+00
 -12  -1   3       24.37        7.70       14.54 <   0.0000E+00
 -11  -1   3       18.13       14.13        6.56 o   0.1037E-01
 -10  -1   3        4.51        3.63        7.03 <   0.0000E+00
  -9  -1   3        9.76        6.27        3.59 o   0.2117E-01
  -8  -1   3      111.27      126.41        5.15 o   0.1167E-01
  -7  -1   3       12.02        6.45        3.04 o   0.2033E-01
  -6  -1   3       90.26       86.83        4.01 o   0.1364E-01
  -5  -1   3      371.14      355.26        9.39 o   0.1150E-02
  -4  -1   3        3.28        5.94        2.16 <   0.0000E+00
  -3  -1   3     1732.73     1745.17       37.47 o   0.2007E-04
  -2  -1   3     5444.17     5168.59      211.99 o   0.2403E-05
  -1  -1   3     6261.72     6008.99      182.14 o   0.1697E-05
   0  -1   3       48.34       70.54        2.18 o   0.1021E-01
   1  -1   3     1060.88      949.26       27.45 o   0.7448E-04
   2  -1   3     4048.82     5500.30       90.15 o   0.1670E-05
   3  -1   3       90.99       87.89        2.37 o   0.1359E-01
   4  -1   3       41.46       35.81        1.52 o   0.8196E-02
   5  -1   3      574.87      588.99       13.71 o   0.2758E-03
   6  -1   3      399.61      392.64       10.49 o   0.8841E-03
   7  -1   3       -0.48        0.92        1.40 <   0.0000E+00
   8  -1   3      551.53      565.94       13.44 o   0.3044E-03
   9  -1   3      137.64      139.17        5.21 o   0.1224E-01
  10  -1   3       15.36       18.80        4.12 o   0.8767E-02
  11  -1   3        6.35       10.74        4.46 <   0.0000E+00
  12  -1   3       -1.43        0.02       12.25 <   0.0000E+00
  13  -1   3      -20.28        7.53       20.48 <   0.0000E+00
 -12   0   3       65.34       34.38       14.75 o   0.6674E-02
 -11   0   3       33.59       35.72        7.30 o   0.8405E-02
 -10   0   3        3.48        2.91        4.44 <   0.0000E+00
  -9   0   3      113.37      124.65        6.66 o   0.1216E-01
  -8   0   3      149.32      147.00        6.29 o   0.1118E-01
  -7   0   3        3.55        0.21        1.91 <   0.0000E+00
  -6   0   3        7.58       11.59        2.29 o   0.1246E-01
  -5   0   3      982.40      958.35       22.55 o   0.7799E-04
  -4   0   3       28.13       29.14        1.74 o   0.8157E-02
  -3   0   3     1547.94     1687.71       42.90 o   0.1993E-04
  -2   0   3     1003.22      958.45       26.80 o   0.7650E-04
  -1   0   3     6550.11     6296.44      191.88 o   0.1515E-05
   1   0   3     1532.19     1586.46       26.70 o   0.2265E-04
   2   0   3      369.42      385.75        6.28 o   0.9609E-03
   3   0   3        2.61        3.77        0.83 o   0.1427E-01
   4   0   3      113.92      110.58        2.72 o   0.1370E-01
   5   0   3      567.03      580.81       10.45 o   0.2868E-03
   6   0   3      268.79      269.06        7.03 o   0.2762E-02
   7   0   3      283.88      269.91        7.11 o   0.2544E-02
   8   0   3      291.41      286.22        7.95 o   0.2270E-02
   9   0   3       20.74       20.28        3.57 o   0.8651E-02
  10   0   3        8.81        2.26        4.06 o   0.3213E-02
  11   0   3       10.45       12.46        6.13 <   0.0000E+00
  12   0   3        8.91       15.52        8.69 <   0.0000E+00
 -13   1   3      -13.93        2.04       11.67 <   0.0000E+00
 -12   1   3       49.46       45.96        8.65 o   0.9295E-02
 -11   1   3       38.92       40.72        8.44 o   0.8842E-02
 -10   1   3       24.17       39.43        4.35 o   0.7867E-02
  -9   1   3      175.94      187.28        7.53 o   0.6647E-02
  -8   1   3      205.44      205.46        6.98 o   0.5726E-02
  -7   1   3        3.07        0.55        2.76 <   0.0000E+00
  -6   1   3       53.32       51.83        3.02 o   0.1006E-01
  -5   1   3      286.27      283.12        7.34 o   0.2252E-02
  -4   1   3       60.76       58.45        2.60 o   0.1030E-01
  -3   1   3      192.43      186.01        6.08 o   0.7124E-02
  -2   1   3      199.50      295.16        5.89 o   0.1390E-02
  -1   1   3    11898.74     9925.07      284.83 o   0.7243E-06
   0   1   3     3162.35     3025.95       48.70 o   0.6440E-05
   1   1   3      272.07      289.39        4.62 o   0.2166E-02
   2   1   3      945.32      971.53       15.17 o   0.7243E-04
   3   1   3      189.36      208.75        4.24 o   0.5025E-02
   4   1   3      368.11      329.39        6.57 o   0.1325E-02
   5   1   3      127.77      129.84        3.43 o   0.1321E-01
   6   1   3       25.94       24.72        2.17 o   0.8166E-02
   7   1   3        3.97        8.06        2.09 <   0.0000E+00
   8   1   3       68.98       73.59        3.10 o   0.1236E-01
   9   1   3      113.20      106.10        6.73 o   0.1355E-01
  10   1   3       -5.53        0.94        5.54 <   0.0000E+00
  11   1   3        6.25        4.10        7.69 <   0.0000E+00
  12   1   3        4.30        5.29       10.00 <   0.0000E+00
 -13   2   3       -0.72        4.18        5.12 <   0.0000E+00
 -12   2   3       59.60       35.94        9.05 o   0.7196E-02
 -11   2   3        4.10        2.88        5.74 <   0.0000E+00
 -10   2   3       80.19       98.50        6.96 o   0.1212E-01
  -9   2   3       68.10       64.09        5.51 o   0.1132E-01
  -8   2   3      413.40      396.34       12.45 o   0.8297E-03
  -7   2   3        2.18        8.61        1.93 <   0.0000E+00
  -6   2   3       28.95       22.65        2.86 o   0.7998E-02
  -5   2   3     1237.40     1155.29       29.79 o   0.4812E-04
  -4   2   3     1466.73     1504.63       36.37 o   0.2731E-04
  -3   2   3     1353.87     1382.08       30.16 o   0.3244E-04
  -2   2   3       49.57       35.94        2.14 o   0.7553E-02
  -1   2   3      815.03      767.70       13.81 o   0.1307E-03
   0   2   3       54.18       47.30        1.50 o   0.8924E-02
   1   2   3      693.29      727.89       10.63 o   0.1462E-03
   2   2   3        5.41        8.74        1.13 o   0.1636E-01
   3   2   3      371.59      366.95        6.55 o   0.1079E-02
   4   2   3       73.70       63.87        2.51 o   0.1068E-01
   5   2   3      320.79      306.74        6.94 o   0.1772E-02
   6   2   3       90.58       96.31        5.01 o   0.1377E-01
   7   2   3      298.22      296.46       10.07 o   0.2040E-02
   8   2   3      279.92      293.76       10.19 o   0.1992E-02
   9   2   3        6.69        3.22        4.89 <   0.0000E+00
  10   2   3       49.00       36.61        5.55 o   0.7812E-02
  11   2   3       -1.78        9.31       18.12 <   0.0000E+00
 -13   3   3       17.82        8.45        8.35 o   0.1579E-01
 -12   3   3       -2.87        1.07        6.96 <   0.0000E+00
 -11   3   3       91.56       91.36        9.42 o   0.1422E-01
 -10   3   3        4.20        9.83        4.27 <   0.0000E+00
  -9   3   3       56.39       53.64        5.23 o   0.1025E-01
  -8   3   3      202.62      188.07        6.24 o   0.6499E-02
  -7   3   3       15.72        3.71        2.63 o   0.1275E-01
  -6   3   3      165.60      146.18        4.52 o   0.9670E-02
  -5   3   3       34.82       52.51        2.44 o   0.8871E-02
  -4   3   3      272.55      283.75        7.41 o   0.2397E-02
  -3   3   3      255.00      293.26        5.69 o   0.2060E-02
  -2   3   3     1723.17     1684.66       31.06 o   0.2150E-04
  -1   3   3     2144.49     1895.24       35.48 o   0.1594E-04
   0   3   3     3895.89     3759.05       61.32 o   0.4525E-05
   1   3   3     1296.93     1247.22       18.37 o   0.4196E-04
   2   3   3      171.35      162.14        3.81 o   0.9075E-02
   3   3   3     1026.00      990.21       17.04 o   0.7199E-04
   4   3   3       19.61       17.86        2.59 o   0.9016E-02
   5   3   3       94.27      101.20        4.19 o   0.1372E-01
   6   3   3      517.04      492.04       14.61 o   0.4358E-03
   7   3   3       -0.96        0.03        2.61 <   0.0000E+00
   8   3   3       49.72       35.71        5.85 o   0.7728E-02
   9   3   3       10.09        5.75        4.83 o   0.2121E-01
  10   3   3       32.09       32.23        7.71 o   0.8300E-02
 -14   4   3       -5.84        0.73        7.90 <   0.0000E+00
 -13   4   3       25.81       32.23        9.01 o   0.7934E-02
 -12   4   3        0.00        0.25        4.87 <   0.0000E+00
 -11   4   3       10.24       17.12        8.60 <   0.0000E+00
 -10   4   3       79.88       79.07        9.42 o   0.1330E-01
  -9   4   3        7.31        8.52        4.44 <   0.0000E+00
  -8   4   3       80.02       77.41        5.26 o   0.1265E-01
  -7   4   3      517.33      444.62       11.46 o   0.5348E-03
  -6   4   3      298.02      292.96        6.74 o   0.2116E-02
  -5   4   3        1.84        1.03        5.33 <   0.0000E+00
  -4   4   3      414.10      396.58        8.75 o   0.8543E-03
  -3   4   3        0.56        1.07        1.23 <   0.0000E+00
  -2   4   3      178.52      187.09        4.03 o   0.7204E-02
  -1   4   3      862.01      878.50       14.23 o   0.9700E-04
   0   4   3      585.89      518.14        9.18 o   0.3516E-03
   1   4   3      339.19      344.22        5.51 o   0.1319E-02
   2   4   3     2788.98     2729.66       46.15 o   0.8499E-05
   3   4   3       72.20       62.20        3.87 o   0.1046E-01
   4   4   3      108.45      120.28        4.73 o   0.1254E-01
   5   4   3        3.48        2.08        4.94 <   0.0000E+00
   6   4   3       35.02       24.04        5.15 o   0.7641E-02
   7   4   3       58.92       65.77        6.70 o   0.1128E-01
   8   4   3        5.33       17.67        5.59 <   0.0000E+00
   9   4   3       13.93       10.87        7.10 o   0.1330E-01
  10   4   3       -4.71        0.38        8.98 <   0.0000E+00
 -14   5   3       15.98       19.34       11.06 <   0.0000E+00
 -13   5   3        4.92        0.44        8.40 <   0.0000E+00
 -12   5   3        9.22        0.13       10.65 <   0.0000E+00
 -11   5   3       21.92       22.56        7.99 o   0.8334E-02
 -10   5   3       76.81       80.82       10.65 o   0.1310E-01
  -9   5   3      247.12      222.11       10.67 o   0.4131E-02
  -8   5   3       83.23       78.94        5.59 o   0.1292E-01
  -7   5   3       10.79       15.26        3.16 o   0.9672E-02
  -6   5   3     1507.95     1374.67       33.60 o   0.3245E-04
  -5   5   3        7.53       15.18        2.46 o   0.9496E-02
  -4   5   3       45.01       26.81        2.70 o   0.7102E-02
  -3   5   3     2316.13     2221.95       42.87 o   0.1237E-04
  -2   5   3       -0.66        0.34        1.33 <   0.0000E+00
  -1   5   3     1642.67     1539.48       27.75 o   0.2580E-04
   0   5   3     2561.13     2412.72       34.86 o   0.1047E-04
   1   5   3      524.14      490.38        7.95 o   0.4395E-03
   2   5   3       24.44       21.50        2.12 o   0.8333E-02
   3   5   3       10.96        8.81        3.34 o   0.1742E-01
   4   5   3      112.86      104.10        5.89 o   0.1321E-01
   5   5   3      650.52      644.14       19.19 o   0.2131E-03
   6   5   3       52.84       45.00        5.45 o   0.8800E-02
   7   5   3       -4.85        0.14        5.50 <   0.0000E+00
   8   5   3       24.10        8.69        7.35 o   0.1440E-01
   9   5   3       14.13        6.73       10.80 <   0.0000E+00
 -14   6   3        9.22        0.55       10.24 <   0.0000E+00
 -13   6   3       16.18        9.90       13.93 <   0.0000E+00
 -12   6   3       12.08        2.81        7.99 <   0.0000E+00
 -11   6   3       36.05       36.36       10.24 o   0.8566E-02
 -10   6   3       -2.25        3.43        5.74 <   0.0000E+00
  -9   6   3      111.83       99.75        7.15 o   0.1273E-01
  -8   6   3      215.13      190.80        8.46 o   0.5880E-02
  -7   6   3       41.10       32.54        4.50 o   0.7803E-02
  -6   6   3       -3.69        2.30        2.50 <   0.0000E+00
  -5   6   3      172.46      147.66        4.39 o   0.9090E-02
  -4   6   3      277.08      267.92        6.17 o   0.2712E-02
  -3   6   3      403.84      383.09        7.58 o   0.9149E-03
  -2   6   3       18.78       26.51        2.10 o   0.7757E-02
  -1   6   3      131.39      136.44        3.52 o   0.1219E-01
   0   6   3      182.09      191.44        4.19 o   0.6816E-02
   1   6   3       30.14       34.67        2.14 o   0.8180E-02
   2   6   3       22.45       30.83        2.44 o   0.7771E-02
   3   6   3      380.97      348.84       10.81 o   0.1148E-02
   4   6   3      139.55      133.55        6.98 o   0.1210E-01
   5   6   3       23.69       20.80        5.47 o   0.8406E-02
   6   6   3       -2.59        3.96        6.16 <   0.0000E+00
   7   6   3        1.91        0.95       14.00 <   0.0000E+00
   8   6   3        1.84        1.67       14.85 <   0.0000E+00
 -14   7   3       -4.30        0.26       12.49 <   0.0000E+00
 -13   7   3        5.33        7.12        9.83 <   0.0000E+00
 -12   7   3        6.96        4.82       12.08 <   0.0000E+00
 -11   7   3       21.10       23.69        9.01 o   0.8155E-02
 -10   7   3      136.82      154.17       11.67 o   0.9158E-02
  -9   7   3      548.92      569.60       26.22 o   0.2920E-03
  -8   7   3        8.30        5.31        4.43 <   0.0000E+00
  -7   7   3       13.21        6.65        3.75 o   0.1961E-01
  -6   7   3      222.85      228.88        6.60 o   0.4324E-02
  -5   7   3      254.23      254.14        5.99 o   0.3279E-02
  -4   7   3       20.73       27.08        2.31 o   0.7857E-02
  -3   7   3      302.01      304.64        6.24 o   0.1946E-02
  -2   7   3       44.96       34.31        2.88 o   0.7688E-02
  -1   7   3      310.24      302.80        6.80 o   0.1895E-02
   0   7   3       31.98       41.97        2.54 o   0.8412E-02
   1   7   3        3.56        0.25        2.59 <   0.0000E+00
   2   7   3       67.26       71.18        3.29 o   0.1219E-01
   3   7   3       24.17       32.35        4.73 o   0.7838E-02
   4   7   3        1.16       13.07        6.66 <   0.0000E+00
   5   7   3        0.48        1.32        3.68 <   0.0000E+00
   6   7   3       -1.78        2.21       13.88 <   0.0000E+00
   7   7   3       12.60        9.54       10.29 <   0.0000E+00
 -14   8   3        1.23        2.32       26.97 <   0.0000E+00
 -13   8   3        2.05       11.25       18.02 <   0.0000E+00
 -12   8   3       -2.05        2.40       17.61 <   0.0000E+00
 -11   8   3       31.95       31.52       10.24 o   0.8267E-02
 -10   8   3        3.89        1.51        7.99 <   0.0000E+00
  -9   8   3      105.07      109.69        9.42 o   0.1386E-01
  -8   8   3      189.36      173.74        9.42 o   0.7579E-02
  -7   8   3      479.28      500.73       15.74 o   0.4136E-03
  -6   8   3     2113.01     2028.90       46.63 o   0.1489E-04
  -5   8   3      781.31      744.43       14.92 o   0.1423E-03
  -4   8   3      176.97      177.10        5.16 o   0.8159E-02
  -3   8   3      398.48      352.69        9.71 o   0.1082E-02
  -2   8   3      253.72      257.40        7.33 o   0.3099E-02
  -1   8   3       12.34       13.25        3.23 o   0.1138E-01
   0   8   3     1434.27     1452.81       32.07 o   0.2987E-04
   1   8   3        3.85        7.61        2.78 <   0.0000E+00
   2   8   3      183.48      201.95        5.39 o   0.5444E-02
   3   8   3       -0.14        1.60        3.05 <   0.0000E+00
   4   8   3       50.39       52.22        7.29 o   0.1012E-01
   5   8   3        9.08        0.80        6.95 <   0.0000E+00
   6   8   3       11.37        0.37       10.24 <   0.0000E+00
 -13   9   3       -1.84        0.09       20.60 <   0.0000E+00
 -12   9   3       14.54        0.02        9.83 <   0.0000E+00
 -11   9   3       -5.74        0.04        8.40 <   0.0000E+00
 -10   9   3       26.63       10.94       12.29 o   0.1160E-01
  -9   9   3       56.94       75.27        9.83 o   0.1100E-01
  -8   9   3       95.86       88.45        8.09 o   0.1309E-01
  -7   9   3       32.98       38.58        6.40 o   0.8408E-02
  -6   9   3       32.16       54.00        4.78 o   0.8713E-02
  -5   9   3      123.00      141.29        5.57 o   0.1021E-01
  -4   9   3      297.30      331.26        8.50 o   0.1341E-02
  -3   9   3      578.01      582.88       14.42 o   0.2828E-03
  -2   9   3      434.89      429.55       10.78 o   0.6657E-03
  -1   9   3      101.44      112.59        5.18 o   0.1277E-01
   0   9   3      342.62      364.90        9.93 o   0.1022E-02
   1   9   3       23.68       28.02        3.49 o   0.7929E-02
   2   9   3        8.67        1.01        6.46 <   0.0000E+00
   3   9   3       10.04        9.27        6.35 <   0.0000E+00
   4   9   3        2.53        8.62        6.51 <   0.0000E+00
   5   9   3       -6.14        1.32        8.63 <   0.0000E+00
 -13  10   3       -2.05        0.26       23.35 <   0.0000E+00
 -12  10   3      -10.65        1.57        9.83 <   0.0000E+00
 -11  10   3       -6.35        7.18        9.83 <   0.0000E+00
 -10  10   3       52.23       66.05       12.90 o   0.1063E-01
  -9  10   3      236.36      247.52       13.47 o   0.3294E-02
  -8  10   3        9.01        8.70        6.17 <   0.0000E+00
  -7  10   3       52.02       43.67        7.44 o   0.8704E-02
  -6  10   3      198.98      192.36       10.00 o   0.6543E-02
  -5  10   3      100.98      105.78        5.91 o   0.1387E-01
  -4  10   3        3.00        1.28        3.94 <   0.0000E+00
  -3  10   3       45.57       56.12        4.72 o   0.9845E-02
  -2  10   3       33.39       30.47        4.52 o   0.8054E-02
  -1  10   3        6.20        2.40        3.19 <   0.0000E+00
   0  10   3       -7.24        0.17        5.08 <   0.0000E+00
   1  10   3       -0.92        4.38        5.58 <   0.0000E+00
   2  10   3       36.32       38.27        7.50 o   0.8614E-02
   3  10   3       -4.85        4.48        6.69 <   0.0000E+00
   4  10   3       19.36        0.85       14.19 <   0.0000E+00
 -12  11   3      114.50       80.01       17.00 o   0.9601E-02
 -11  11   3       -8.81        2.23       15.16 <   0.0000E+00
 -10  11   3       -5.63        3.10        6.95 <   0.0000E+00
  -9  11   3       12.60        3.29        6.82 <   0.0000E+00
  -8  11   3      -11.88        1.94        7.64 <   0.0000E+00
  -7  11   3        1.84        1.26       11.13 <   0.0000E+00
  -6  11   3       62.98       79.33        8.69 o   0.1151E-01
  -5  11   3      206.26      221.60        8.96 o   0.4375E-02
  -4  11   3       56.33       80.75        5.26 o   0.1070E-01
  -3  11   3        1.64        3.57        9.03 <   0.0000E+00
  -2  11   3        4.78        7.04        4.75 <   0.0000E+00
  -1  11   3        9.63       19.93        5.02 <   0.0000E+00
   0  11   3        2.05        6.83       14.46 <   0.0000E+00
   1  11   3        3.38        6.47        7.98 <   0.0000E+00
   2  11   3       22.53       18.26       13.58 <   0.0000E+00
 -12  12   3       22.53        2.83       13.93 <   0.0000E+00
 -11  12   3       22.53       31.89       12.70 <   0.0000E+00
 -10  12   3        0.82       14.09        6.93 <   0.0000E+00
  -9  12   3        9.01        1.79        8.98 <   0.0000E+00
  -8  12   3        6.35        0.03        9.43 <   0.0000E+00
  -7  12   3       13.93       18.63        7.24 <   0.0000E+00
  -6  12   3       11.37        0.37        7.48 <   0.0000E+00
  -5  12   3       -5.74        2.09        4.31 <   0.0000E+00
  -4  12   3        2.66        6.81        4.87 <   0.0000E+00
  -3  12   3       30.45       12.77        6.61 o   0.9943E-02
  -2  12   3       23.55       29.49        6.83 o   0.7865E-02
  -1  12   3       17.61       31.05        8.11 o   0.7483E-02
   0  12   3       -3.69        2.14        8.17 <   0.0000E+00
   1  12   3       23.76       18.75        9.20 o   0.8589E-02
 -10  13   3       20.48       15.90       10.22 o   0.9534E-02
  -9  13   3       -0.92        9.55        5.47 <   0.0000E+00
  -8  13   3       22.94       30.58        9.15 o   0.7794E-02
  -7  13   3       21.92       25.67        7.65 o   0.7992E-02
  -6  13   3      127.60      140.40       10.96 o   0.1060E-01
  -5  13   3       -1.02        0.42        9.77 <   0.0000E+00
  -4  13   3       17.82        0.05        9.28 <   0.0000E+00
  -3  13   3       29.97       30.32        6.99 o   0.8215E-02
  -2  13   3       24.27       13.48       11.68 o   0.1012E-01
  -1  13   3        9.22        1.19       12.15 <   0.0000E+00
  -8  14   3        2.25       13.22       10.94 <   0.0000E+00
  -7  14   3       -2.56        0.17       11.05 <   0.0000E+00
  -6  14   3       11.88        0.04        9.57 <   0.0000E+00
  -5  14   3        7.27       12.88        9.05 <   0.0000E+00
   2 -14   4      116.75      103.91       14.80 o   0.1293E-01
   3 -14   4        9.73        9.08        9.41 <   0.0000E+00
   4 -14   4      101.18       94.51       11.13 o   0.1356E-01
   5 -14   4        3.69        4.38        9.06 <   0.0000E+00
   6 -14   4       -5.74        0.17        7.03 <   0.0000E+00
   7 -14   4        1.43        6.18       12.97 <   0.0000E+00
   8 -14   4       18.13       26.61        8.21 o   0.7700E-02
   9 -14   4       45.37       35.49        8.70 o   0.8009E-02
  10 -14   4       25.40       22.14       13.11 <   0.0000E+00
   0 -13   4       29.90        8.15       14.75 o   0.1435E-01
   1 -13   4        8.19        2.79        7.56 <   0.0000E+00
   2 -13   4       69.84       71.77        9.89 o   0.1247E-01
   3 -13   4       25.19       34.33        6.59 o   0.7886E-02
   4 -13   4        5.74        8.21        9.07 <   0.0000E+00
   5 -13   4       43.56       45.63        7.75 o   0.9330E-02
   6 -13   4        6.76        7.51        6.11 <   0.0000E+00
   7 -13   4      146.04      136.02       10.67 o   0.1147E-01
   8 -13   4       24.27       11.19        7.47 o   0.1194E-01
   9 -13   4       52.74       39.22        9.61 o   0.8005E-02
  10 -13   4       28.68       20.03        9.20 o   0.8145E-02
  11 -13   4       16.39       10.54       13.52 <   0.0000E+00
  -2 -12   4       16.59        9.50       15.36 <   0.0000E+00
  -1 -12   4       63.49       71.11       14.75 o   0.1178E-01
   0 -12   4       52.95       49.71        8.94 o   0.9741E-02
   1 -12   4       16.59       10.78        7.76 o   0.1306E-01
   2 -12   4       -2.97        0.47        6.54 <   0.0000E+00
   3 -12   4       -2.66        0.56        7.83 <   0.0000E+00
   4 -12   4       18.23       23.91        6.24 o   0.7902E-02
   5 -12   4      108.76      128.36        9.13 o   0.1090E-01
   6 -12   4       10.31        1.41        4.42 o   0.2170E-02
   7 -12   4       -4.30        0.03        4.35 <   0.0000E+00
   8 -12   4        5.63        7.19        6.24 <   0.0000E+00
   9 -12   4       13.62       23.66        7.38 <   0.0000E+00
  10 -12   4        3.69        2.06        7.10 <   0.0000E+00
  11 -12   4       15.57       12.41       10.86 <   0.0000E+00
  12 -12   4       19.66       20.43       12.08 <   0.0000E+00
  -4 -11   4        9.52        7.25        9.32 <   0.0000E+00
  -3 -11   4       15.57        0.55       14.54 <   0.0000E+00
  -2 -11   4       62.47       57.96        9.24 o   0.1072E-01
  -1 -11   4       26.93       29.18        6.74 o   0.8079E-02
   0 -11   4       18.33       13.78        6.08 o   0.1074E-01
   1 -11   4       54.59       65.60        5.62 o   0.1086E-01
   2 -11   4       19.61       26.61        4.66 o   0.7783E-02
   3 -11   4      117.32      126.31        5.00 o   0.1239E-01
   4 -11   4        1.07        1.03        4.66 <   0.0000E+00
   5 -11   4      164.27      140.63        5.96 o   0.9735E-02
   6 -11   4       26.58       29.74        3.53 o   0.8024E-02
   7 -11   4      152.03      129.99        5.73 o   0.1063E-01
   8 -11   4       14.20       16.73        4.58 o   0.9509E-02
   9 -11   4        9.01        1.71        6.16 <   0.0000E+00
  10 -11   4        7.58        6.55        6.16 <   0.0000E+00
  11 -11   4        8.60        5.96       10.04 <   0.0000E+00
  12 -11   4       74.76       60.71       14.54 o   0.1016E-01
  13 -11   4       41.78       29.84       13.31 o   0.7570E-02
  -5 -10   4       29.90       21.49        8.55 o   0.7976E-02
  -4 -10   4       21.30       11.19        8.27 o   0.1212E-01
  -3 -10   4        5.26        1.09        6.99 <   0.0000E+00
  -2 -10   4       13.21       24.77        5.31 o   0.7577E-02
  -1 -10   4       10.99        9.62        5.30 o   0.1525E-01
   0 -10   4       18.64       20.62        5.08 o   0.8428E-02
   1 -10   4        1.23        0.53        4.96 <   0.0000E+00
   2 -10   4        4.96        8.29        3.84 <   0.0000E+00
   3 -10   4      365.47      338.41        8.12 o   0.1260E-02
   4 -10   4       16.80       25.35        3.11 o   0.7758E-02
   5 -10   4       46.49       50.79        2.99 o   0.9749E-02
   6 -10   4      188.74      199.64        5.89 o   0.5786E-02
   7 -10   4       46.29       49.20        4.84 o   0.9664E-02
   8 -10   4      298.56      257.49        9.71 o   0.2567E-02
   9 -10   4        1.37        0.28        6.91 <   0.0000E+00
  10 -10   4        3.89        4.46        7.06 <   0.0000E+00
  11 -10   4       20.89        0.34       13.11 <   0.0000E+00
  12 -10   4       10.04        1.34        9.63 <   0.0000E+00
  13 -10   4        4.51        2.96       10.65 <   0.0000E+00
  -6  -9   4       -1.74        8.44       16.83 <   0.0000E+00
  -5  -9   4       93.19       80.99       10.38 o   0.1225E-01
  -4  -9   4        8.74       12.58        4.92 <   0.0000E+00
  -3  -9   4       26.73       19.10        5.27 o   0.8373E-02
  -2  -9   4        8.30        8.91        3.83 o   0.1720E-01
  -1  -9   4        7.65        7.49        4.38 <   0.0000E+00
   0  -9   4       58.94       65.27        4.73 o   0.1129E-01
   1  -9   4       16.43       24.51        3.37 o   0.7824E-02
   2  -9   4      593.66      583.31       12.82 o   0.2816E-03
   3  -9   4      329.63      333.19        6.69 o   0.1418E-02
   4  -9   4       23.28       26.55        2.59 o   0.8001E-02
   5  -9   4       20.32       31.98        2.72 o   0.7620E-02
   6  -9   4        3.53        7.10        2.17 <   0.0000E+00
   7  -9   4      312.56      299.64       11.68 o   0.1907E-02
   8  -9   4      301.40      282.42       11.09 o   0.2207E-02
   9  -9   4        1.57        0.57        5.62 <   0.0000E+00
  10  -9   4       14.44       16.70        4.55 o   0.9436E-02
  11  -9   4       11.47        8.63        7.10 <   0.0000E+00
  12  -9   4       -2.05        0.03        9.50 <   0.0000E+00
  13  -9   4        3.69        1.54       10.45 <   0.0000E+00
  -7  -8   4       46.08       46.61       10.07 o   0.9562E-02
  -6  -8   4       -1.13        4.22       12.60 <   0.0000E+00
  -5  -8   4       25.81       31.92        7.53 o   0.7933E-02
  -4  -8   4       11.47       14.03        3.28 o   0.1036E-01
  -3  -8   4      129.70      142.44        5.01 o   0.1049E-01
  -2  -8   4       19.46       21.88        3.03 o   0.8349E-02
  -1  -8   4      805.00      806.64       17.95 o   0.1197E-03
   0  -8   4       -1.13        3.18        2.82 <   0.0000E+00
   1  -8   4      187.45      188.74        5.10 o   0.7263E-02
   2  -8   4      378.18      347.51        8.05 o   0.1174E-02
   3  -8   4       17.55       22.04        2.04 o   0.8150E-02
   4  -8   4      139.98      145.11        4.04 o   0.1115E-01
   5  -8   4      109.68      100.76        3.69 o   0.1334E-01
   6  -8   4       24.10       25.89        4.62 o   0.8156E-02
   7  -8   4       30.01       33.77        4.49 o   0.8172E-02
   8  -8   4       98.72       94.61        4.34 o   0.1385E-01
   9  -8   4       44.65       47.50        4.98 o   0.9445E-02
  10  -8   4      160.27      164.06        9.02 o   0.9009E-02
  11  -8   4        4.51       12.91        6.17 <   0.0000E+00
  12  -8   4       -0.10        3.02        3.58 <   0.0000E+00
  13  -8   4       10.34        4.38        6.86 <   0.0000E+00
  14  -8   4       10.24        0.28       15.36 <   0.0000E+00
  -8  -7   4       20.89       18.82        9.59 o   0.8766E-02
  -7  -7   4       24.68       18.88        8.96 o   0.8574E-02
  -6  -7   4       17.51       13.97        6.33 o   0.1060E-01
  -5  -7   4        4.71        9.75        3.28 <   0.0000E+00
  -4  -7   4      221.82      199.61        7.20 o   0.5418E-02
  -3  -7   4      146.45      153.44        4.94 o   0.9924E-02
  -2  -7   4       57.39       60.30        3.18 o   0.1101E-01
  -1  -7   4      762.88      787.09       15.64 o   0.1266E-03
   0  -7   4        2.66        0.35        1.58 <   0.0000E+00
   1  -7   4       21.51       20.36        2.55 o   0.8568E-02
   2  -7   4      285.44      257.44        6.04 o   0.2763E-02
   3  -7   4      885.51      846.87       20.59 o   0.1050E-03
   4  -7   4        4.64        3.65        2.39 <   0.0000E+00
   5  -7   4       35.69       30.47        2.98 o   0.7863E-02
   6  -7   4       43.52       38.32        3.12 o   0.8399E-02
   7  -7   4      216.60      226.38        6.06 o   0.4336E-02
   8  -7   4       55.10       56.18        5.15 o   0.1065E-01
   9  -7   4      126.85      127.90        5.33 o   0.1308E-01
  10  -7   4      210.45      206.74        9.97 o   0.5586E-02
  11  -7   4       14.13       13.88        4.86 o   0.1088E-01
  12  -7   4       -2.46        0.62        6.64 <   0.0000E+00
  13  -7   4       12.70        4.30        8.84 <   0.0000E+00
  14  -7   4       -2.05        0.68       25.81 <   0.0000E+00
  -9  -6   4       -4.92        1.48        8.22 <   0.0000E+00
  -8  -6   4       20.38       24.99        6.91 o   0.7942E-02
  -7  -6   4       87.05      106.31        8.18 o   0.1189E-01
  -6  -6   4        7.51        7.74        4.07 <   0.0000E+00
  -5  -6   4       40.09       52.58        3.36 o   0.9296E-02
  -4  -6   4       12.58       15.83        2.51 o   0.9864E-02
  -3  -6   4       64.03       60.41        3.27 o   0.1063E-01
  -2  -6   4      176.23      198.18        4.71 o   0.5548E-02
  -1  -6   4        7.70        6.89        1.74 o   0.2097E-01
   0  -6   4      556.95      613.60        9.41 o   0.2309E-03
   1  -6   4      735.21      734.98       15.87 o   0.1537E-03
   2  -6   4      390.60      401.36        8.31 o   0.8111E-03
   3  -6   4      386.77      358.84       10.03 o   0.1083E-02
   4  -6   4      309.42      314.28        8.55 o   0.1776E-02
   5  -6   4      108.35      106.56        3.28 o   0.1420E-01
   6  -6   4      353.52      378.67        8.11 o   0.9376E-03
   7  -6   4      956.18     1030.63       24.39 o   0.6303E-04
   8  -6   4       10.34        6.84        2.64 o   0.2035E-01
   9  -6   4       59.45       55.46        3.64 o   0.1024E-01
  10  -6   4       27.99       36.86        3.61 o   0.8068E-02
  11  -6   4        1.37        2.57        7.41 <   0.0000E+00
  12  -6   4       15.36       21.48        5.52 o   0.8189E-02
  13  -6   4       35.64       38.21       10.02 o   0.8565E-02
  14  -6   4       13.93        2.04       11.78 <   0.0000E+00
 -10  -5   4       44.96       39.84       12.96 o   0.8655E-02
  -9  -5   4       10.24       11.13        7.48 <   0.0000E+00
  -8  -5   4       38.61       51.99        8.21 o   0.9175E-02
  -7  -5   4       23.49       30.74        5.16 o   0.7827E-02
  -6  -5   4      154.03      153.01        5.72 o   0.1064E-01
  -5  -5   4      209.57      208.37        6.31 o   0.5575E-02
  -4  -5   4      240.42      232.35        5.90 o   0.4071E-02
  -3  -5   4      228.83      216.04        5.07 o   0.4728E-02
  -2  -5   4       27.24       29.22        2.12 o   0.8073E-02
  -1  -5   4       57.15       40.02        2.29 o   0.7815E-02
   0  -5   4      249.15      242.22        4.96 o   0.3630E-02
   1  -5   4       80.34       86.88        2.58 o   0.1336E-01
   2  -5   4     1210.19     1221.28       31.10 o   0.4354E-04
   3  -5   4       76.67       71.32        3.60 o   0.1176E-01
   4  -5   4      139.48      131.67        4.74 o   0.1203E-01
   5  -5   4       69.08       61.53        2.60 o   0.1074E-01
   6  -5   4       15.09       17.08        2.45 o   0.9269E-02
   7  -5   4       88.82      101.59        4.33 o   0.1294E-01
   8  -5   4      623.73      652.57       13.97 o   0.2004E-03
   9  -5   4       83.21       87.95        4.01 o   0.1348E-01
  10  -5   4      272.52      263.88        7.50 o   0.2791E-02
  11  -5   4      203.87      186.40        9.45 o   0.6488E-02
  12  -5   4       22.46       16.38        5.62 o   0.9133E-02
  13  -5   4        1.02        0.09        9.04 <   0.0000E+00
 -10  -4   4       42.81       49.91       14.75 o   0.9445E-02
  -9  -4   4       49.57       54.88       12.90 o   0.1015E-01
  -8  -4   4       10.86        9.45        4.73 o   0.1525E-01
  -7  -4   4       35.84       43.13        4.07 o   0.8708E-02
  -6  -4   4      418.09      429.30       10.50 o   0.6681E-03
  -5  -4   4      131.19      118.16        4.54 o   0.1232E-01
  -4  -4   4       34.61       35.71        3.09 o   0.8456E-02
  -3  -4   4      501.90      518.80        9.52 o   0.3845E-03
  -2  -4   4      298.96      301.71        5.68 o   0.2016E-02
  -1  -4   4     2210.07     2146.78       36.54 o   0.1334E-04
   0  -4   4      382.88      441.72        9.07 o   0.5664E-03
   1  -4   4      842.18      848.90       16.14 o   0.1057E-03
   2  -4   4     1476.26     1574.13       38.72 o   0.2381E-04
   3  -4   4      111.56      120.35        3.89 o   0.1283E-01
   4  -4   4      202.57      213.15        6.01 o   0.5121E-02
   5  -4   4      471.30      528.10       11.77 o   0.3540E-03
   6  -4   4       -1.16        0.30        2.75 <   0.0000E+00
   7  -4   4       16.39       20.04        2.62 o   0.8480E-02
   8  -4   4       68.56       70.77        3.32 o   0.1233E-01
   9  -4   4      141.22      121.89        4.93 o   0.1149E-01
  10  -4   4        6.45        3.24        3.41 <   0.0000E+00
  11  -4   4       -0.75        0.90        2.92 <   0.0000E+00
  12  -4   4        1.02        6.80        7.03 <   0.0000E+00
  13  -4   4       44.38       40.06        6.13 o   0.8699E-02
 -11  -3   4       -0.41        2.23       10.30 <   0.0000E+00
 -10  -3   4       20.48       13.34       15.36 <   0.0000E+00
  -9  -3   4        0.20        6.91        3.20 <   0.0000E+00
  -8  -3   4       56.60       63.60        4.46 o   0.1103E-01
  -7  -3   4        9.22       15.71        3.63 o   0.9594E-02
  -6  -3   4      169.44      157.09        5.77 o   0.9302E-02
  -5  -3   4      445.59      441.47       10.84 o   0.6170E-03
  -4  -3   4        2.05        0.36        2.12 <   0.0000E+00
  -3  -3   4      258.01      245.72        6.98 o   0.3452E-02
  -2  -3   4      116.95      134.59        3.95 o   0.1100E-01
  -1  -3   4        2.25        4.04        1.45 <   0.0000E+00
   0  -3   4      841.41      974.71       22.03 o   0.6897E-04
   1  -3   4      878.58      968.02       23.84 o   0.7111E-04
   2  -3   4     2073.93     2079.00       53.19 o   0.1401E-04
   3  -3   4      428.23      485.68        8.41 o   0.4185E-03
   4  -3   4      347.58      393.48       10.51 o   0.7765E-03
   5  -3   4       39.94       49.63        2.37 o   0.9199E-02
   6  -3   4      160.03      172.58        5.29 o   0.7797E-02
   7  -3   4      191.34      188.26        4.48 o   0.7080E-02
   8  -3   4       19.56       12.00        2.56 o   0.1184E-01
   9  -3   4        1.79        4.15        5.16 <   0.0000E+00
  10  -3   4       26.73       16.55        3.54 o   0.8903E-02
  11  -3   4       -6.35        0.51        5.34 <   0.0000E+00
  12  -3   4       62.95       53.95        6.31 o   0.9772E-02
  13  -3   4        1.84        7.80       17.57 <   0.0000E+00
 -11  -2   4       21.30        0.98       17.21 <   0.0000E+00
 -10  -2   4       18.74       17.63        6.23 o   0.9189E-02
  -9  -2   4        6.83       12.23        3.80 <   0.0000E+00
  -8  -2   4       16.23       10.60        3.89 o   0.1317E-01
  -7  -2   4      327.05      328.63        8.65 o   0.1496E-02
  -6  -2   4      296.99      314.36        9.66 o   0.1648E-02
  -5  -2   4       86.50       79.27        4.29 o   0.1262E-01
  -4  -2   4       51.55       34.94        3.00 o   0.7381E-02
  -3  -2   4     2181.02     2171.88       45.14 o   0.1304E-04
  -2  -2   4       43.32       55.97        2.83 o   0.9648E-02
  -1  -2   4     3818.60     3791.47       97.49 o   0.4313E-05
   0  -2   4       56.33       54.38        2.68 o   0.1036E-01
   1  -2   4     1644.42     1660.74       41.53 o   0.2177E-04
   2  -2   4     2370.34     2345.00       49.68 o   0.1087E-04
   3  -2   4      362.94      357.33        8.14 o   0.1172E-02
   4  -2   4      333.38      342.37        8.01 o   0.1347E-02
   5  -2   4     1323.36     1416.10       30.56 o   0.2991E-04
   6  -2   4       16.74       20.91        1.78 o   0.8386E-02
   7  -2   4       28.78       21.36        2.14 o   0.8076E-02
   8  -2   4       56.07       74.67        2.96 o   0.1090E-01
   9  -2   4       46.97       42.92        4.06 o   0.8944E-02
  10  -2   4       -0.37        1.69        2.04 <   0.0000E+00
  11  -2   4       28.27       33.15        4.74 o   0.8071E-02
  12  -2   4       -0.72        3.38        5.11 <   0.0000E+00
  13  -2   4       -3.79        1.40       10.82 <   0.0000E+00
 -12  -1   4       -3.07        1.09       13.52 <   0.0000E+00
 -11  -1   4       30.42       39.84        6.56 o   0.8280E-02
 -10  -1   4        6.45        6.64        6.36 <   0.0000E+00
  -9  -1   4        8.65        9.05        3.35 o   0.1619E-01
  -8  -1   4      323.00      320.00       10.82 o   0.1621E-02
  -7  -1   4      161.06      152.38        6.20 o   0.1005E-01
  -6  -1   4       52.37       68.27        3.26 o   0.1064E-01
  -5  -1   4      124.87      106.59        4.58 o   0.1201E-01
  -4  -1   4       99.61       84.38        3.94 o   0.1197E-01
  -3  -1   4      140.92      108.50        5.29 o   0.1033E-01
  -2  -1   4     5045.18     4914.51      177.99 o   0.2707E-05
  -1  -1   4     1786.15     1763.90       46.16 o   0.1975E-04
   0  -1   4     3970.27     4308.06      103.99 o   0.3053E-05
   1  -1   4     3198.02     3206.82       75.82 o   0.5712E-05
   2  -1   4     3340.38     3222.10       71.94 o   0.6072E-05
   3  -1   4     2524.48     2540.24       46.31 o   0.9323E-05
   4  -1   4       76.91       75.28        2.45 o   0.1252E-01
   5  -1   4       38.06       39.64        1.84 o   0.8741E-02
   6  -1   4       23.76       20.35        1.82 o   0.8378E-02
   7  -1   4        1.64        0.03        3.16 <   0.0000E+00
   8  -1   4      527.16      517.91       12.93 o   0.3837E-03
   9  -1   4        3.15        0.04        2.46 <   0.0000E+00
  10  -1   4        2.77        5.08        3.58 <   0.0000E+00
  11  -1   4        4.10        2.35        7.59 <   0.0000E+00
  12  -1   4       33.28        9.87        9.80 o   0.1171E-01
 -12   0   4        7.07        0.44        7.51 <   0.0000E+00
 -11   0   4        2.36        0.70        5.82 <   0.0000E+00
 -10   0   4       33.39       40.01        5.37 o   0.8461E-02
  -9   0   4      219.77      213.51        8.84 o   0.5045E-02
  -8   0   4       59.81       54.97        4.60 o   0.1006E-01
  -7   0   4       21.37       24.86        2.97 o   0.8058E-02
  -6   0   4       37.96       34.05        3.14 o   0.8093E-02
  -5   0   4       -0.55        3.34        1.53 <   0.0000E+00
  -4   0   4       49.77       30.78        2.68 o   0.7124E-02
  -3   0   4      302.73      268.05        9.64 o   0.2447E-02
  -2   0   4     1360.74     1361.92       36.05 o   0.3454E-04
  -1   0   4       54.38       53.52        2.90 o   0.9829E-02
   0   0   4     1255.76     1209.40       22.00 o   0.4382E-04
   1   0   4     5524.87     5241.67      100.46 o   0.2392E-05
   2   0   4       90.12       94.00        2.06 o   0.1404E-01
   3   0   4      858.67      879.33       15.22 o   0.9328E-04
   4   0   4        2.25        3.09        1.58 <   0.0000E+00
   5   0   4        0.67        2.67        0.99 <   0.0000E+00
   6   0   4       12.58       18.12        1.88 o   0.8815E-02
   7   0   4       24.83       22.79        2.68 o   0.8243E-02
   8   0   4      196.10      213.41        5.48 o   0.4639E-02
   9   0   4       31.13       31.11        3.00 o   0.8200E-02
  10   0   4       13.79       18.30        5.60 o   0.8756E-02
  11   0   4        8.09        0.07        7.17 <   0.0000E+00
  12   0   4       -1.23        9.78       13.88 <   0.0000E+00
 -13   1   4       -7.17       13.48       13.31 <   0.0000E+00
 -12   1   4       16.69        5.65        8.34 o   0.1949E-01
 -11   1   4        4.51        3.45        8.60 <   0.0000E+00
 -10   1   4        1.02        1.25        6.29 <   0.0000E+00
  -9   1   4      232.47      229.18        9.06 o   0.4286E-02
  -8   1   4        4.78        8.44        2.76 <   0.0000E+00
  -7   1   4      138.66      142.59        5.41 o   0.1144E-01
  -6   1   4        8.19       14.62        2.53 o   0.1038E-01
  -5   1   4       55.37       33.60        2.75 o   0.7149E-02
  -4   1   4      167.03      152.05        6.08 o   0.9555E-02
  -3   1   4       57.86       80.70        3.27 o   0.1086E-01
  -2   1   4     1546.95     1492.37       36.78 o   0.2797E-04
  -1   1   4     6471.97     6316.96      181.19 o   0.1680E-05
   0   1   4       55.30       50.04        1.61 o   0.9456E-02
   1   1   4        1.64        3.87        1.74 <   0.0000E+00
   2   1   4      833.30      834.85       14.01 o   0.1049E-03
   3   1   4        3.52        1.65        1.34 o   0.2227E-02
   4   1   4      523.77      484.22        9.34 o   0.4399E-03
   5   1   4       22.89       18.00        1.92 o   0.9032E-02
   6   1   4       30.72       35.07        2.58 o   0.8219E-02
   7   1   4       58.25       63.11        2.98 o   0.1117E-01
   8   1   4       97.09       88.57        4.50 o   0.1327E-01
   9   1   4        5.53        8.22        5.83 <   0.0000E+00
  10   1   4        6.69        5.66        5.86 <   0.0000E+00
  11   1   4        1.95        4.26       15.34 <   0.0000E+00
 -13   2   4       -2.36        0.00       10.68 <   0.0000E+00
 -12   2   4       -3.07        0.55        6.76 <   0.0000E+00
 -11   2   4       21.71       17.01        9.01 o   0.9107E-02
 -10   2   4        4.40        8.28        5.64 <   0.0000E+00
  -9   2   4       -0.48        0.27        2.64 <   0.0000E+00
  -8   2   4       27.45       20.59        3.40 o   0.8160E-02
  -7   2   4        2.94        8.51        2.77 <   0.0000E+00
  -6   2   4        1.37        5.99        3.73 <   0.0000E+00
  -5   2   4      779.89      737.30       19.23 o   0.1444E-03
  -4   2   4      102.89      111.98        3.99 o   0.1323E-01
  -3   2   4      131.02      135.31        4.31 o   0.1208E-01
  -2   2   4     1142.81     1046.15       21.48 o   0.6000E-04
  -1   2   4      169.31      183.38        3.57 o   0.6891E-02
   0   2   4     2196.68     2112.75       32.66 o   0.1347E-04
   1   2   4      802.49      813.79       11.65 o   0.1179E-03
   2   2   4      434.53      398.40        7.06 o   0.7713E-03
   3   2   4     1073.47     1124.48       17.73 o   0.5255E-04
   4   2   4        6.72       10.75        1.57 o   0.1440E-01
   5   2   4        1.19        1.75        2.80 <   0.0000E+00
   6   2   4        2.59        1.78        3.10 <   0.0000E+00
   7   2   4       16.25       23.65        3.94 o   0.7889E-02
   8   2   4        0.00        1.58        2.89 <   0.0000E+00
   9   2   4       10.24        9.07        4.42 o   0.1627E-01
  10   2   4       12.97       12.48        5.86 o   0.1180E-01
  11   2   4       41.17       24.99       14.13 o   0.7316E-02
 -13   3   4        6.55        1.96        8.60 <   0.0000E+00
 -12   3   4       -2.25        0.23        6.76 <   0.0000E+00
 -11   3   4       -3.07        0.00        5.74 <   0.0000E+00
 -10   3   4      100.36       94.55        8.40 o   0.1364E-01
  -9   3   4       -2.59        2.73        3.04 <   0.0000E+00
  -8   3   4       10.45        9.39        3.59 o   0.1554E-01
  -7   3   4     2028.46     1817.02       42.63 o   0.1787E-04
  -6   3   4      162.22      179.10        4.80 o   0.7301E-02
  -5   3   4       67.05       69.60        3.40 o   0.1216E-01
  -4   3   4        5.33       12.47        2.22 o   0.1107E-01
  -3   3   4       99.54       96.85        3.37 o   0.1376E-01
  -2   3   4     1332.53     1179.39       22.13 o   0.4429E-04
  -1   3   4      242.22      233.48        4.88 o   0.4020E-02
   0   3   4     2706.21     2434.00       39.27 o   0.9921E-05
   1   3   4        6.72        1.74        1.24 o   0.2203E-02
   2   3   4       14.67       22.92        1.93 o   0.7837E-02
   3   3   4        4.34        7.90        1.70 o   0.1833E-01
   4   3   4     1046.40     1039.37       17.44 o   0.6504E-04
   5   3   4       -1.71        7.23        7.84 <   0.0000E+00
   6   3   4       24.24       30.84        3.67 o   0.7868E-02
   7   3   4       15.29       14.51        4.63 o   0.1050E-01
   8   3   4        8.94       10.49        5.53 <   0.0000E+00
   9   3   4        3.28        0.03        7.42 <   0.0000E+00
  10   3   4       13.01       13.74       10.97 <   0.0000E+00
 -13   4   4      -11.67        3.56        8.40 <   0.0000E+00
 -12   4   4       13.31       11.56        7.78 <   0.0000E+00
 -11   4   4        2.87        1.16        7.17 <   0.0000E+00
 -10   4   4        4.92        1.85        8.60 <   0.0000E+00
  -9   4   4       49.57       39.89        6.55 o   0.8342E-02
  -8   4   4        8.40        5.64        3.57 o   0.2139E-01
  -7   4   4       97.50       94.52        4.31 o   0.1381E-01
  -6   4   4     1498.38     1433.63       32.60 o   0.3047E-04
  -5   4   4      157.92      144.32        5.49 o   0.1038E-01
  -4   4   4      499.92      494.86       10.73 o   0.4528E-03
  -3   4   4     2230.31     1964.03       41.07 o   0.1481E-04
  -2   4   4      140.55      110.76        3.68 o   0.1034E-01
  -1   4   4      313.38      265.11        6.03 o   0.2337E-02
   0   4   4      400.94      335.74        7.00 o   0.1171E-02
   1   4   4      129.41      125.75        3.45 o   0.1297E-01
   2   4   4     3040.79     2923.53       51.84 o   0.7432E-05
   3   4   4      168.04      178.96        4.45 o   0.7456E-02
   4   4   4      162.36      161.70        5.88 o   0.9722E-02
   5   4   4       37.76       42.14        4.86 o   0.8802E-02
   6   4   4      127.13      121.63        6.99 o   0.1313E-01
   7   4   4       22.05       22.78        6.19 o   0.8335E-02
   8   4   4      -10.99        1.85        6.29 <   0.0000E+00
   9   4   4        8.94       19.67        7.55 <   0.0000E+00
 -14   5   4       -3.07        2.20        9.42 <   0.0000E+00
 -13   5   4        6.55        4.05        9.01 <   0.0000E+00
 -12   5   4       18.84        5.17       12.08 <   0.0000E+00
 -11   5   4       13.11       12.38        6.96 <   0.0000E+00
 -10   5   4        5.53        1.19        5.74 <   0.0000E+00
  -9   5   4       54.28       65.54        7.37 o   0.1082E-01
  -8   5   4      138.31      124.77        5.55 o   0.1194E-01
  -7   5   4       11.67       20.18        2.94 o   0.8114E-02
  -6   5   4       16.52       15.60        4.04 o   0.9934E-02
  -5   5   4        3.53        1.68        2.76 <   0.0000E+00
  -4   5   4        0.92        2.48        1.60 <   0.0000E+00
  -3   5   4      196.83      199.02        4.84 o   0.6395E-02
  -2   5   4      171.15      139.08        4.51 o   0.9021E-02
  -1   5   4       33.96       34.93        2.27 o   0.8358E-02
   0   5   4      375.17      365.85        7.11 o   0.1083E-02
   1   5   4       25.46       28.21        2.44 o   0.8053E-02
   2   5   4      144.02      142.30        3.81 o   0.1172E-01
   3   5   4        3.07        1.91        2.00 <   0.0000E+00
   4   5   4       -6.62        0.55        3.91 <   0.0000E+00
   5   5   4       21.98       21.07        5.50 o   0.8477E-02
   6   5   4        7.92        1.69        4.82 <   0.0000E+00
   7   5   4       21.98       29.14        7.01 o   0.7790E-02
   8   5   4       11.54        1.17        7.91 <   0.0000E+00
   9   5   4        2.25        0.00       10.10 <   0.0000E+00
 -14   6   4        1.23        1.19       16.82 <   0.0000E+00
 -13   6   4        2.87        0.35       12.49 <   0.0000E+00
 -12   6   4       13.11        5.75        8.60 <   0.0000E+00
 -11   6   4       49.36       47.10       11.27 o   0.9463E-02
 -10   6   4       74.56       76.87        9.22 o   0.1294E-01
  -9   6   4        0.41        1.66        4.58 <   0.0000E+00
  -8   6   4       -0.61        0.35        3.72 <   0.0000E+00
  -7   6   4     2326.92     2275.57       63.77 o   0.1201E-04
  -6   6   4      840.69      798.76       20.28 o   0.1193E-03
  -5   6   4      132.86      142.06        6.03 o   0.1119E-01
  -4   6   4      268.62      291.35        6.92 o   0.2068E-02
  -3   6   4     1155.07     1038.58       20.86 o   0.6024E-04
  -2   6   4      103.31      120.48        3.78 o   0.1197E-01
  -1   6   4       25.03       21.22        2.74 o   0.8333E-02
   0   6   4       13.43       16.32        2.16 o   0.9591E-02
   1   6   4        2.77        7.18        2.14 <   0.0000E+00
   2   6   4      231.20      242.08        6.27 o   0.3475E-02
   3   6   4       48.06       47.56        4.92 o   0.9581E-02
   4   6   4       16.25       14.87        4.31 o   0.1036E-01
   5   6   4        5.33        1.61        6.40 <   0.0000E+00
   6   6   4       14.20        5.56        5.74 o   0.2009E-01
   7   6   4        5.12        9.01        6.32 <   0.0000E+00
   8   6   4       21.71       22.04       10.85 o   0.8370E-02
 -14   7   4       36.46        9.12       17.00 o   0.1203E-01
 -13   7   4       -5.33        0.15       10.65 <   0.0000E+00
 -12   7   4        3.28        7.08        7.99 <   0.0000E+00
 -11   7   4       -3.89       16.00       12.49 <   0.0000E+00
 -10   7   4       28.88       22.62       10.04 o   0.8005E-02
  -9   7   4      208.30      182.93       16.18 o   0.6381E-02
  -8   7   4       -2.46        0.66        6.35 <   0.0000E+00
  -7   7   4      111.32      119.49        7.17 o   0.1308E-01
  -6   7   4      124.61      126.15        4.51 o   0.1356E-01
  -5   7   4      473.22      444.14        9.71 o   0.5806E-03
  -4   7   4      795.39      781.86       14.07 o   0.1291E-03
  -3   7   4      663.18      654.17       12.26 o   0.2062E-03
  -2   7   4        3.72        0.32        2.47 <   0.0000E+00
  -1   7   4       95.32      101.90        3.89 o   0.1389E-01
   0   7   4       99.95       94.65        4.05 o   0.1371E-01
   1   7   4       29.86       42.97        2.83 o   0.8298E-02
   2   7   4       11.43       11.58        2.47 o   0.1301E-01
   3   7   4      118.39      114.46        6.80 o   0.1373E-01
   4   7   4        2.32        1.67        4.34 <   0.0000E+00
   5   7   4       -6.90        2.61        5.65 <   0.0000E+00
   6   7   4       60.63       49.89        8.33 o   0.9265E-02
   7   7   4      -14.13        3.82        8.20 <   0.0000E+00
 -13   8   4        7.99       22.87       15.36 <   0.0000E+00
 -12   8   4        3.69        3.55       14.13 <   0.0000E+00
 -11   8   4        4.92       27.94       12.70 <   0.0000E+00
 -10   8   4       55.10       45.19       13.72 o   0.8762E-02
  -9   8   4      137.85      156.43       11.47 o   0.8799E-02
  -8   8   4       68.00       67.16        6.31 o   0.1209E-01
  -7   8   4       77.01       87.34        6.81 o   0.1278E-01
  -6   8   4       58.65       58.41        4.27 o   0.1105E-01
  -5   8   4       55.76       54.16        4.09 o   0.1039E-01
  -4   8   4      451.89      440.71       10.25 o   0.6212E-03
  -3   8   4       16.08       16.40        2.72 o   0.9748E-02
  -2   8   4       -1.50        0.05        4.07 <   0.0000E+00
  -1   8   4       32.05       45.73        2.81 o   0.8511E-02
   0   8   4      138.15      139.42        5.18 o   0.1221E-01
   1   8   4       18.47       31.39        3.50 o   0.7530E-02
   2   8   4       32.77       35.70        4.38 o   0.8347E-02
   3   8   4       -2.18        0.01        4.73 <   0.0000E+00
   4   8   4        4.16        5.42        5.58 <   0.0000E+00
   5   8   4        0.27        5.25        4.23 <   0.0000E+00
   6   8   4       18.84        0.00        8.62 o   0.2090E-02
 -13   9   4       -1.02        2.82       14.77 <   0.0000E+00
 -12   9   4        1.43        9.28       24.68 <   0.0000E+00
 -11   9   4        3.48        0.28       13.72 <   0.0000E+00
 -10   9   4       22.33       10.34        9.22 o   0.1268E-01
  -9   9   4       57.96       81.31        9.22 o   0.1089E-01
  -8   9   4       38.30       34.68        7.76 o   0.8248E-02
  -7   9   4       -1.02        1.54        8.64 <   0.0000E+00
  -6   9   4        3.82        0.45        3.29 <   0.0000E+00
  -5   9   4      331.47      316.25       10.18 o   0.1597E-02
  -4   9   4       42.35       38.78        3.98 o   0.8592E-02
  -3   9   4      536.07      530.68       13.23 o   0.3662E-03
  -2   9   4      319.83      312.05        8.96 o   0.1723E-02
  -1   9   4      282.24      304.66        8.21 o   0.1757E-02
   0   9   4      297.40      296.05        9.25 o   0.2055E-02
   1   9   4        3.41        2.89        3.90 <   0.0000E+00
   2   9   4        3.96        6.75        5.10 <   0.0000E+00
   3   9   4       29.77       28.92        7.28 o   0.8185E-02
   4   9   4       -1.50        0.14       14.73 <   0.0000E+00
   5   9   4       42.50       30.17       10.95 o   0.7565E-02
 -13  10   4       17.82       13.08       13.72 <   0.0000E+00
 -12  10   4        9.01       25.66       16.59 <   0.0000E+00
 -11  10   4       56.53       41.97       12.49 o   0.8182E-02
 -10  10   4       13.93       12.53        8.81 <   0.0000E+00
  -9  10   4       -5.02        0.03        7.91 <   0.0000E+00
  -8  10   4        9.73       19.92        6.88 <   0.0000E+00
  -7  10   4       16.28       16.17        6.60 o   0.9813E-02
  -6  10   4        3.89        0.22        3.83 <   0.0000E+00
  -5  10   4        6.35        6.08        4.69 <   0.0000E+00
  -4  10   4       16.11       16.68        4.03 o   0.9518E-02
  -3  10   4      157.66      166.56        6.21 o   0.8766E-02
  -2  10   4        1.74        1.55        7.34 <   0.0000E+00
  -1  10   4        3.33        0.64        3.34 <   0.0000E+00
   0  10   4        4.64        4.34        5.65 <   0.0000E+00
   1  10   4       22.84       37.71        9.69 o   0.7767E-02
   2  10   4        0.48        1.15        5.00 <   0.0000E+00
   3  10   4        3.89        0.37        7.66 <   0.0000E+00
 -12  11   4      -14.95        2.00       16.39 <   0.0000E+00
 -11  11   4       -5.74       14.03       10.86 <   0.0000E+00
 -10  11   4      -13.31        7.01       14.95 <   0.0000E+00
  -9  11   4        5.22        3.69        8.50 <   0.0000E+00
  -8  11   4      111.73      107.42       10.42 o   0.1388E-01
  -7  11   4      201.14      216.19       12.24 o   0.4598E-02
  -6  11   4       -2.46        9.44        6.27 <   0.0000E+00
  -5  11   4        3.35        0.25        4.18 <   0.0000E+00
  -4  11   4       48.06       47.48        5.62 o   0.9642E-02
  -3  11   4      138.25      131.20        7.86 o   0.1222E-01
  -2  11   4        1.23        3.23        9.71 <   0.0000E+00
  -1  11   4        9.63        4.71        6.16 <   0.0000E+00
   0  11   4        7.99        1.34        8.67 <   0.0000E+00
   1  11   4       31.44       40.33        9.92 o   0.8349E-02
   2  11   4        0.82        0.72       10.02 <   0.0000E+00
 -11  12   4       25.81        4.75       12.08 o   0.1595E-01
 -10  12   4      -14.24        5.41        9.23 <   0.0000E+00
  -9  12   4        2.36        2.85        7.82 <   0.0000E+00
  -8  12   4       14.24       32.81        8.51 <   0.0000E+00
  -7  12   4       31.75       24.73       10.36 o   0.7843E-02
  -6  12   4       32.98       47.85        7.46 o   0.8650E-02
  -5  12   4       -6.45        0.49        8.73 <   0.0000E+00
  -4  12   4        3.21        0.53        5.95 <   0.0000E+00
  -3  12   4       71.69       79.41        7.11 o   0.1251E-01
  -2  12   4        2.66        3.45        8.71 <   0.0000E+00
  -1  12   4       17.51       16.63       11.62 <   0.0000E+00
   0  12   4       46.29       39.15       13.31 o   0.8431E-02
 -10  13   4       23.35       20.26       13.07 <   0.0000E+00
  -9  13   4       -2.15        1.58        8.48 <   0.0000E+00
  -8  13   4      -20.69        0.15        8.52 <   0.0000E+00
  -7  13   4        1.84        3.15       19.01 <   0.0000E+00
  -6  13   4       -6.45        7.65        7.26 <   0.0000E+00
  -5  13   4       22.02       20.45        9.71 o   0.8543E-02
  -4  13   4        1.43        1.08       13.06 <   0.0000E+00
  -3  13   4       -7.17        0.06       12.70 <   0.0000E+00
  -2  13   4       -2.25        0.17        8.70 <   0.0000E+00
   2 -14   5       48.85       47.31       11.42 o   0.9661E-02
   3 -14   5       -0.92        0.74        4.98 <   0.0000E+00
   4 -14   5       22.74       24.25        8.62 o   0.8162E-02
   5 -14   5        7.78        7.45        7.82 <   0.0000E+00
   6 -14   5       11.37        2.40       10.45 <   0.0000E+00
   7 -14   5       -6.04        0.40        7.76 <   0.0000E+00
   8 -14   5        3.99        0.21        7.49 <   0.0000E+00
   9 -14   5        8.91        2.92        9.95 <   0.0000E+00
  10 -14   5       44.65       47.84       20.48 o   0.9517E-02
   0 -13   5       41.27       31.45        9.36 o   0.7766E-02
   1 -13   5        5.33        0.00        8.41 <   0.0000E+00
   2 -13   5       87.97       77.64       10.35 o   0.1226E-01
   3 -13   5       36.05       28.94        9.35 o   0.7806E-02
   4 -13   5       21.92       12.27        6.75 o   0.1117E-01
   5 -13   5        4.92        3.88        7.75 <   0.0000E+00
   6 -13   5       72.20       53.37        8.12 o   0.8959E-02
   7 -13   5        7.58        4.53        6.82 <   0.0000E+00
   8 -13   5       20.69       11.45        6.97 o   0.1179E-01
   9 -13   5        7.99        7.68        6.59 <   0.0000E+00
  10 -13   5       39.94       47.14       12.08 o   0.9132E-02
  11 -13   5        1.84        0.06       31.09 <   0.0000E+00
  -2 -12   5       25.40        0.03       16.39 <   0.0000E+00
  -1 -12   5        1.13        8.50       15.22 <   0.0000E+00
   0 -12   5       54.48       58.82        9.33 o   0.1073E-01
   1 -12   5      187.00      168.76       11.66 o   0.7820E-02
   2 -12   5       96.37       88.90        9.56 o   0.1330E-01
   3 -12   5      113.78      111.98        9.69 o   0.1410E-01
   4 -12   5       -7.44        0.30        5.25 <   0.0000E+00
   5 -12   5       -2.39        2.72        5.66 <   0.0000E+00
   6 -12   5       10.99       12.50        5.81 <   0.0000E+00
   7 -12   5       29.22       28.09        5.25 o   0.8128E-02
   8 -12   5        1.43        4.27        8.61 <   0.0000E+00
   9 -12   5        8.60       18.41        7.18 <   0.0000E+00
  10 -12   5       82.13       74.48       11.88 o   0.1217E-01
  11 -12   5       41.17       24.76       12.90 o   0.7311E-02
  12 -12   5        4.30        0.39       11.88 <   0.0000E+00
  -3 -11   5        4.30        0.03       14.34 <   0.0000E+00
  -2 -11   5        5.74        4.09        6.54 <   0.0000E+00
  -1 -11   5       19.77       22.76        7.95 o   0.8161E-02
   0 -11   5       -3.79        0.11        5.77 <   0.0000E+00
   1 -11   5      375.85      359.33       15.94 o   0.1096E-02
   2 -11   5        3.55        4.09        4.35 <   0.0000E+00
   3 -11   5       62.06       73.59        4.74 o   0.1160E-01
   4 -11   5        4.25        0.30        4.03 <   0.0000E+00
   5 -11   5       32.36       26.76        4.10 o   0.7869E-02
   6 -11   5        4.37        0.26        4.65 <   0.0000E+00
   7 -11   5        0.96        0.31        3.51 <   0.0000E+00
   8 -11   5        8.60        5.00        3.63 o   0.2016E-01
   9 -11   5       14.54       17.84        6.19 o   0.8898E-02
  10 -11   5       13.31        9.46        6.61 o   0.1532E-01
  11 -11   5       21.30       27.02        9.63 o   0.7849E-02
  12 -11   5       -3.89        0.15       11.06 <   0.0000E+00
  13 -11   5        3.89        0.75       11.27 <   0.0000E+00
  -5 -10   5       14.24       22.96        8.10 <   0.0000E+00
  -4 -10   5       -3.48        2.29        8.40 <   0.0000E+00
  -3 -10   5       19.73       20.85        4.60 o   0.8483E-02
  -2 -10   5      120.95      137.12        9.72 o   0.1077E-01
  -1 -10   5        4.37        6.27        4.24 <   0.0000E+00
   0 -10   5      115.31      124.45        6.67 o   0.1243E-01
   1 -10   5       24.50       24.60        3.80 o   0.8252E-02
   2 -10   5       -1.69        0.39        6.14 <   0.0000E+00
   3 -10   5       93.81       97.85        4.67 o   0.1397E-01
   4 -10   5       43.58       33.54        4.00 o   0.7736E-02
   5 -10   5       36.87       27.46        3.49 o   0.7635E-02
   6 -10   5       97.77       96.98        5.45 o   0.1428E-01
   7 -10   5       30.52       18.52        5.51 o   0.8185E-02
   8 -10   5       85.31       92.67        6.96 o   0.1336E-01
   9 -10   5        9.83        2.05        4.97 o   0.2341E-02
  10 -10   5       29.90       20.47        9.22 o   0.8032E-02
  11 -10   5       34.61       31.51       12.08 o   0.8096E-02
  12 -10   5        9.22       17.39       10.86 <   0.0000E+00
  13 -10   5       -4.51        0.14       15.98 <   0.0000E+00
  -6  -9   5        8.19       11.10        7.90 <   0.0000E+00
  -5  -9   5        3.79        2.21        6.25 <   0.0000E+00
  -4  -9   5       44.65       50.99        5.13 o   0.9611E-02
  -3  -9   5        5.19        6.43        4.57 <   0.0000E+00
  -2  -9   5      222.59      205.93        7.42 o   0.5215E-02
  -1  -9   5       10.75        5.13        4.64 o   0.2079E-01
   0  -9   5       -2.66        2.14        3.46 <   0.0000E+00
   1  -9   5       29.41       30.76        3.12 o   0.8176E-02
   2  -9   5       19.50       18.30        3.36 o   0.9023E-02
   3  -9   5       89.67       92.11        4.08 o   0.1400E-01
   4  -9   5       18.08       10.31        3.17 o   0.1353E-01
   5  -9   5       52.95       60.36        5.29 o   0.1058E-01
   6  -9   5      363.56      367.33       12.46 o   0.1085E-02
   7  -9   5      322.80      331.48       11.52 o   0.1448E-02
   8  -9   5       22.53       16.96        3.02 o   0.8988E-02
   9  -9   5       37.21       36.31        3.88 o   0.8529E-02
  10  -9   5        2.25        7.35        4.40 <   0.0000E+00
  11  -9   5        5.94        5.61        7.78 <   0.0000E+00
  12  -9   5       -2.46        0.38        8.60 <   0.0000E+00
  13  -9   5       26.22       17.32       12.29 o   0.8682E-02
  -7  -8   5       -1.33        2.84       16.55 <   0.0000E+00
  -6  -8   5       23.55        9.12        7.68 o   0.1391E-01
  -5  -8   5       -1.02        0.01        5.41 <   0.0000E+00
  -4  -8   5       13.04       11.95        4.42 o   0.1237E-01
  -3  -8   5       33.08       30.31        3.68 o   0.8092E-02
  -2  -8   5       70.71       76.86        4.47 o   0.1251E-01
  -1  -8   5      584.77      584.52       13.65 o   0.2824E-03
   0  -8   5       14.34       18.02        3.61 o   0.8985E-02
   1  -8   5      102.67      103.38        4.42 o   0.1449E-01
   2  -8   5      143.17      134.21        4.56 o   0.1174E-01
   3  -8   5       20.89       29.30        2.58 o   0.7727E-02
   4  -8   5       14.95       21.06        3.35 o   0.8142E-02
   5  -8   5      127.13      119.93        6.20 o   0.1297E-01
   6  -8   5      738.79      746.23       21.53 o   0.1471E-03
   7  -8   5      201.44      207.03        7.39 o   0.5584E-02
   8  -8   5      216.16      208.19        6.91 o   0.5345E-02
   9  -8   5       53.25       65.90        5.17 o   0.1072E-01
  10  -8   5       40.35       47.25        5.41 o   0.9137E-02
  11  -8   5        8.70        9.04        5.26 <   0.0000E+00
  12  -8   5        5.12        4.95       12.08 <   0.0000E+00
  13  -8   5       16.39       16.31       10.24 <   0.0000E+00
  -8  -7   5       11.27        0.25       10.07 <   0.0000E+00
  -7  -7   5       30.42       38.91        8.38 o   0.8253E-02
  -6  -7   5        5.74        7.10        4.17 <   0.0000E+00
  -5  -7   5       49.29       52.81        5.05 o   0.1006E-01
  -4  -7   5       94.88       89.96        4.59 o   0.1363E-01
  -3  -7   5       35.64       41.69        3.19 o   0.8654E-02
  -2  -7   5        5.57        3.43        2.58 o   0.8618E-02
  -1  -7   5       -0.12        0.55        1.35 <   0.0000E+00
   0  -7   5       68.36       74.10        3.82 o   0.1229E-01
   1  -7   5      429.00      442.43        9.38 o   0.6364E-03
   2  -7   5      428.56      420.73       11.89 o   0.7163E-03
   3  -7   5        5.05       11.11        2.66 <   0.0000E+00
   4  -7   5       96.68       88.09        4.51 o   0.1278E-01
   5  -7   5      101.73      103.17        4.98 o   0.1429E-01
   6  -7   5       78.04       90.32        4.48 o   0.1272E-01
   7  -7   5      294.60      339.76        8.65 o   0.1189E-02
   8  -7   5      321.26      337.16       11.24 o   0.1280E-02
   9  -7   5        3.58        6.51        3.48 <   0.0000E+00
  10  -7   5      321.98      309.34       14.48 o   0.1716E-02
  11  -7   5       11.67       10.06        5.51 o   0.1467E-01
  12  -7   5       -1.71        2.23        7.46 <   0.0000E+00
  13  -7   5        3.48        0.71        6.23 <   0.0000E+00
  -9  -6   5        9.11        1.60       10.00 <   0.0000E+00
  -8  -6   5       18.74       29.46        9.49 o   0.7589E-02
  -7  -6   5      108.35      129.89        7.81 o   0.1064E-01
  -6  -6   5        1.16        0.89        5.35 <   0.0000E+00
  -5  -6   5        4.25        2.28        3.05 <   0.0000E+00
  -4  -6   5       27.86       29.07        3.13 o   0.8145E-02
  -3  -6   5       41.42       41.50        2.94 o   0.8985E-02
  -2  -6   5      179.87      168.54        4.68 o   0.8316E-02
  -1  -6   5        0.61        3.32        1.33 <   0.0000E+00
   0  -6   5      398.23      383.24        8.85 o   0.9312E-03
   1  -6   5      397.11      437.36        7.66 o   0.6237E-03
   2  -6   5       13.38       17.53        2.20 o   0.9427E-02
   3  -6   5      159.56      140.14        5.50 o   0.1014E-01
   4  -6   5       12.70       13.33        3.24 o   0.1177E-01
   5  -6   5       18.78       19.85        2.85 o   0.8555E-02
   6  -6   5       10.86       10.56        2.53 o   0.1346E-01
   7  -6   5       61.31       56.85        4.86 o   0.1054E-01
   8  -6   5      697.01      723.68       17.98 o   0.1552E-03
   9  -6   5        7.48       10.70        3.22 o   0.1378E-01
  10  -6   5      180.65      206.59       10.15 o   0.4933E-02
  11  -6   5        8.60        1.40        6.27 <   0.0000E+00
  12  -6   5       46.22       41.67        5.32 o   0.8739E-02
  13  -6   5       15.16        7.61        8.50 <   0.0000E+00
  -9  -5   5        9.01        2.14        7.90 <   0.0000E+00
  -8  -5   5        1.78        0.20        9.39 <   0.0000E+00
  -7  -5   5       38.10       40.25        5.08 o   0.8779E-02
  -6  -5   5      102.05      111.77        4.74 o   0.1318E-01
  -5  -5   5        5.12        2.90        2.87 <   0.0000E+00
  -4  -5   5        6.23        4.57        2.41 o   0.1937E-01
  -3  -5   5       51.21       48.93        2.75 o   0.9665E-02
  -2  -5   5       29.58       19.06        2.01 o   0.8241E-02
  -1  -5   5       69.64       82.70        2.61 o   0.1214E-01
   0  -5   5      856.84      944.48       18.99 o   0.7721E-04
   1  -5   5      165.09      151.79        4.15 o   0.9729E-02
   2  -5   5     1302.46     1447.52       38.17 o   0.2861E-04
   3  -5   5      628.50      757.22       19.19 o   0.1281E-03
   4  -5   5      270.50      256.09        7.22 o   0.2921E-02
   5  -5   5      487.95      470.58       12.45 o   0.5027E-03
   6  -5   5      153.28      172.57        5.21 o   0.7668E-02
   7  -5   5      127.54      144.03        5.04 o   0.1048E-01
   8  -5   5       22.74       15.59        3.40 o   0.9510E-02
   9  -5   5       12.63       25.06        3.40 o   0.7530E-02
  10  -5   5      146.76      169.90        8.35 o   0.7368E-02
  11  -5   5      116.34      105.23        9.76 o   0.1308E-01
  12  -5   5        1.50        1.26        7.16 <   0.0000E+00
  13  -5   5        7.48        7.59        8.13 <   0.0000E+00
 -10  -4   5       28.88        2.66       20.07 <   0.0000E+00
  -9  -4   5        0.61        8.89        7.16 <   0.0000E+00
  -8  -4   5       63.60       60.66        7.24 o   0.1115E-01
  -7  -4   5      171.95      172.61        9.34 o   0.8456E-02
  -6  -4   5        0.15        0.62        2.05 <   0.0000E+00
  -5  -4   5      161.04      157.15        5.91 o   0.9988E-02
  -4  -4   5      157.46      175.48        4.83 o   0.7618E-02
  -3  -4   5       26.50       14.90        2.34 o   0.9212E-02
  -2  -4   5      376.31      385.46        7.92 o   0.9071E-03
  -1  -4   5       22.87       21.31        1.97 o   0.8463E-02
   0  -4   5        2.36        0.08        2.73 <   0.0000E+00
   1  -4   5      470.61      471.24       10.63 o   0.5028E-03
   2  -4   5       62.98       69.67        3.84 o   0.1173E-01
   3  -4   5       30.62       31.63        3.19 o   0.8237E-02
   4  -4   5      374.76      385.90        9.07 o   0.9441E-03
   5  -4   5       37.79       35.22        4.43 o   0.8211E-02
   6  -4   5       58.85       63.80        3.28 o   0.1124E-01
   7  -4   5       -0.68        0.15        1.87 <   0.0000E+00
   8  -4   5        1.84        8.01        6.18 <   0.0000E+00
   9  -4   5       45.54       47.48        4.64 o   0.9535E-02
  10  -4   5       13.72       25.93        3.91 o   0.7500E-02
  11  -4   5       -1.91        0.39        8.23 <   0.0000E+00
  12  -4   5        3.76        2.81        4.27 <   0.0000E+00
  13  -4   5        5.63        1.43       10.41 <   0.0000E+00
 -11  -3   5       10.65        2.44       21.71 <   0.0000E+00
 -10  -3   5       19.46        8.11       13.52 <   0.0000E+00
  -9  -3   5       -1.95        1.37       11.47 <   0.0000E+00
  -8  -3   5        1.23        0.84        7.41 <   0.0000E+00
  -7  -3   5       38.40       46.42        3.69 o   0.8980E-02
  -6  -3   5      231.76      221.04        7.53 o   0.4492E-02
  -5  -3   5      213.02      210.62        7.45 o   0.5356E-02
  -4  -3   5       50.86       36.99        4.00 o   0.7840E-02
  -3  -3   5        2.53        2.53        2.19 <   0.0000E+00
  -2  -3   5      708.58      688.12       20.29 o   0.1796E-03
  -1  -3   5      444.33      468.74       11.00 o   0.5281E-03
   0  -3   5     1569.04     1534.72       41.83 o   0.2619E-04
   1  -3   5     1992.51     1982.49       43.69 o   0.1536E-04
   2  -3   5      972.50     1034.84       26.40 o   0.6331E-04
   3  -3   5      512.33      510.67       11.91 o   0.4086E-03
   4  -3   5      352.77      331.10        8.46 o   0.1368E-02
   5  -3   5      592.55      558.79       19.71 o   0.3064E-03
   6  -3   5       -1.78        0.16        4.29 <   0.0000E+00
   7  -3   5        7.99       15.47        2.53 o   0.9316E-02
   8  -3   5       24.03       25.32        3.76 o   0.8154E-02
   9  -3   5        2.32        2.59        2.87 <   0.0000E+00
  10  -3   5       16.25       10.11        4.46 o   0.1380E-01
  11  -3   5       -0.20        0.05        4.10 <   0.0000E+00
  12  -3   5        9.97       11.17        5.68 <   0.0000E+00
  13  -3   5        6.45        0.17        9.78 <   0.0000E+00
 -11  -2   5       -6.14        6.49       11.67 <   0.0000E+00
 -10  -2   5        5.33        0.00        5.86 <   0.0000E+00
  -9  -2   5       10.55        3.12        5.40 o   0.9479E-02
  -8  -2   5      136.16      141.35        6.49 o   0.1147E-01
  -7  -2   5      100.57       98.12        5.34 o   0.1420E-01
  -6  -2   5      105.82      114.88        5.03 o   0.1301E-01
  -5  -2   5        4.64        9.62        2.82 <   0.0000E+00
  -4  -2   5      978.03      973.06       24.22 o   0.7614E-04
  -3  -2   5      359.87      350.95       11.66 o   0.1231E-02
  -2  -2   5       97.09       94.82        4.35 o   0.1368E-01
  -1  -2   5      863.63      838.76       24.07 o   0.1054E-03
   0  -2   5      822.16      726.71       23.29 o   0.1394E-03
   1  -2   5       28.74       16.23        1.71 o   0.8787E-02
   2  -2   5     1611.85     1625.81       40.01 o   0.2315E-04
   3  -2   5      506.88      672.66       11.07 o   0.1583E-03
   4  -2   5       99.75       87.90        3.84 o   0.1241E-01
   5  -2   5        5.33        0.09        2.08 o   0.2201E-02
   6  -2   5      770.75      752.72       24.20 o   0.1434E-03
   7  -2   5       55.34       52.85        2.33 o   0.9780E-02
   8  -2   5        4.05        1.99        2.39 <   0.0000E+00
   9  -2   5        0.77        0.51        2.06 <   0.0000E+00
  10  -2   5       27.10       28.59        4.85 o   0.8101E-02
  11  -2   5       43.42       51.22        5.82 o   0.9534E-02
  12  -2   5       -4.51        7.00        6.88 <   0.0000E+00
 -12  -1   5        5.74        0.67       20.28 <   0.0000E+00
 -11  -1   5        8.50       13.91        8.10 <   0.0000E+00
 -10  -1   5       25.81       20.08        6.90 o   0.8302E-02
  -9  -1   5        3.62        4.55        4.47 <   0.0000E+00
  -8  -1   5       -1.84        0.06        7.25 <   0.0000E+00
  -7  -1   5       36.80       30.25        4.50 o   0.7816E-02
  -6  -1   5        1.02        0.33        4.18 <   0.0000E+00
  -5  -1   5      332.02      337.40        9.13 o   0.1357E-02
  -4  -1   5       12.36        7.26        2.31 o   0.1958E-01
  -3  -1   5       95.45      111.98        4.51 o   0.1239E-01
  -2  -1   5     1809.40     1681.85       48.28 o   0.2129E-04
  -1  -1   5      623.27      576.80       18.79 o   0.2807E-03
   0  -1   5     2203.07     2079.05       46.95 o   0.1375E-04
   1  -1   5      289.41      349.56        7.01 o   0.1112E-02
   2  -1   5       22.48       19.81        1.47 o   0.8618E-02
   3  -1   5        2.87        0.04        1.29 o   0.2221E-02
   4  -1   5      288.03      250.74        6.30 o   0.2841E-02
   5  -1   5       61.60       68.94        2.64 o   0.1157E-01
   6  -1   5       38.15       44.85        2.23 o   0.8944E-02
   7  -1   5       99.41       96.64        4.06 o   0.1396E-01
   8  -1   5       67.80       71.48        3.35 o   0.1224E-01
   9  -1   5       -2.56        1.29        3.13 <   0.0000E+00
  10  -1   5        0.07        1.19        3.20 <   0.0000E+00
  11  -1   5        8.40        0.03        6.96 <   0.0000E+00
  12  -1   5        3.17        5.75        7.60 <   0.0000E+00
 -12   0   5       54.48       47.35       12.09 o   0.9258E-02
 -11   0   5       -6.04        0.72        6.23 <   0.0000E+00
 -10   0   5       -5.02        0.59        7.36 <   0.0000E+00
  -9   0   5       20.76       23.21        4.25 o   0.8227E-02
  -8   0   5      204.41      198.59        7.99 o   0.6104E-02
  -7   0   5        1.16        4.68        4.50 <   0.0000E+00
  -6   0   5      177.44      185.26        6.20 o   0.7293E-02
  -5   0   5      116.00      119.62        4.34 o   0.1343E-01
  -4   0   5      159.25      184.45        6.32 o   0.6307E-02
  -3   0   5     1312.91     1230.03       36.07 o   0.4211E-04
  -2   0   5       61.24       75.49        4.12 o   0.1147E-01
  -1   0   5      899.24      862.38       22.63 o   0.9855E-04
   0   0   5      255.87      208.66        5.61 o   0.4139E-02
   1   0   5       69.38       73.73        2.45 o   0.1242E-01
   2   0   5       12.80       24.97        1.12 o   0.7596E-02
   3   0   5     1811.75     1733.79       26.62 o   0.2034E-04
   4   0   5       14.44       18.23        1.61 o   0.8682E-02
   5   0   5      196.42      205.98        5.09 o   0.5503E-02
   6   0   5       10.14        5.28        2.51 o   0.2037E-01
   7   0   5      307.54      301.73        8.26 o   0.1905E-02
   8   0   5      124.74      124.24        4.57 o   0.1351E-01
   9   0   5        9.29        8.15        3.58 o   0.1817E-01
  10   0   5        9.63        0.17        9.01 <   0.0000E+00
  11   0   5        0.82        0.96        9.88 <   0.0000E+00
 -13   1   5      -21.92        0.51       15.57 <   0.0000E+00
 -12   1   5        8.81        4.62        8.19 <   0.0000E+00
 -11   1   5        1.84        2.90       12.44 <   0.0000E+00
 -10   1   5       21.20       24.75        6.08 o   0.8057E-02
  -9   1   5        8.47        3.73        4.48 <   0.0000E+00
  -8   1   5       77.90       78.43        5.01 o   0.1331E-01
  -7   1   5       12.70       11.15        3.21 o   0.1350E-01
  -6   1   5        4.92        5.45        2.66 <   0.0000E+00
  -5   1   5      717.39      679.34       21.10 o   0.1810E-03
  -4   1   5      120.74      117.53        5.65 o   0.1358E-01
  -3   1   5      350.66      347.04        9.56 o   0.1302E-02
  -2   1   5        1.91        6.40        3.38 <   0.0000E+00
  -1   1   5       21.35       12.93        1.83 o   0.1195E-01
   0   1   5      156.83      137.43        3.02 o   0.1029E-01
   1   1   5        5.36        4.32        1.10 o   0.1928E-01
   2   1   5      579.03      546.72       10.18 o   0.3264E-03
   3   1   5        3.07        0.32        1.40 o   0.2222E-02
   4   1   5      191.71      184.68        4.64 o   0.7077E-02
   5   1   5       76.85       80.98        3.13 o   0.1307E-01
   6   1   5      207.48      214.73        5.21 o   0.5088E-02
   7   1   5       47.47       57.48        2.84 o   0.1006E-01
   8   1   5      370.47      360.49       11.62 o   0.1105E-02
   9   1   5        4.10        2.28        4.51 <   0.0000E+00
  10   1   5       -4.71        0.06        6.66 <   0.0000E+00
  11   1   5       14.13        1.51        9.07 <   0.0000E+00
 -13   2   5       -1.23        0.00       12.69 <   0.0000E+00
 -12   2   5        9.63       10.96        7.37 <   0.0000E+00
 -11   2   5       -4.92        3.26        6.76 <   0.0000E+00
 -10   2   5       10.45        3.39        4.56 o   0.1009E-01
  -9   2   5       -0.34        0.81        2.91 <   0.0000E+00
  -8   2   5       70.39       80.97        4.86 o   0.1235E-01
  -7   2   5      456.69      464.89       12.38 o   0.5193E-03
  -6   2   5        3.43        0.50        2.76 <   0.0000E+00
  -5   2   5      438.39      439.63       11.86 o   0.6425E-03
  -4   2   5     1933.59     1929.78       43.13 o   0.1651E-04
  -3   2   5     1423.58     1254.64       30.19 o   0.3839E-04
  -2   2   5      138.39      151.73        4.30 o   0.9760E-02
  -1   2   5      603.16      576.86       10.44 o   0.2872E-03
   0   2   5       56.67       44.06        2.04 o   0.8270E-02
   1   2   5     1507.01     1337.03       22.99 o   0.3357E-04
   2   2   5       12.99       11.12        1.62 o   0.1300E-01
   3   2   5      756.90      741.83       13.46 o   0.1494E-03
   4   2   5      391.82      383.84        7.87 o   0.9328E-03
   5   2   5      130.06      135.29        4.14 o   0.1186E-01
   6   2   5       14.44       25.23        2.09 o   0.7628E-02
   7   2   5        6.76       13.85        5.12 <   0.0000E+00
   8   2   5       -0.55        0.55        3.76 <   0.0000E+00
   9   2   5       21.78       22.42        6.47 o   0.8338E-02
  10   2   5       -1.64        0.03       16.82 <   0.0000E+00
 -13   3   5        4.10        3.27        8.19 <   0.0000E+00
 -12   3   5      -10.04        5.84        7.17 <   0.0000E+00
 -11   3   5       19.46       20.78        7.17 o   0.8477E-02
 -10   3   5       26.63       31.87        5.22 o   0.7983E-02
  -9   3   5        0.20        0.44        2.73 <   0.0000E+00
  -8   3   5       29.84       27.77        4.40 o   0.8080E-02
  -7   3   5       18.64       15.69        2.82 o   0.9730E-02
  -6   3   5        7.24        5.95        2.96 o   0.2197E-01
  -5   3   5      614.47      522.20       15.62 o   0.3398E-03
  -4   3   5      421.93      439.37       10.70 o   0.6106E-03
  -3   3   5      135.03      140.68        4.08 o   0.1224E-01
  -2   3   5       10.65       11.52        1.82 o   0.1170E-01
  -1   3   5     3031.94     2784.45       51.88 o   0.7792E-05
   0   3   5      546.33      521.89        9.04 o   0.3746E-03
   1   3   5      157.54      139.10        3.51 o   0.1032E-01
   2   3   5      170.24      168.04        4.03 o   0.8973E-02
   3   3   5      100.20       90.36        3.51 o   0.1282E-01
   4   3   5      102.12       95.50        3.38 o   0.1353E-01
   5   3   5      142.91      153.58        4.02 o   0.9862E-02
   6   3   5       58.92       61.67        5.27 o   0.1119E-01
   7   3   5       33.73       44.14        6.06 o   0.8595E-02
   8   3   5        2.87        5.04        6.16 <   0.0000E+00
   9   3   5       -2.87        0.01        7.00 <   0.0000E+00
  10   3   5       48.75       28.65       19.66 o   0.7093E-02
 -13   4   5        5.33       10.50        9.83 <   0.0000E+00
 -12   4   5       -4.51        1.47        7.17 <   0.0000E+00
 -11   4   5        1.64        0.03       12.82 <   0.0000E+00
 -10   4   5        7.17        3.70        5.04 <   0.0000E+00
  -9   4   5       -7.07        1.69        3.58 <   0.0000E+00
  -8   4   5       92.27      106.78        5.74 o   0.1268E-01
  -7   4   5       24.17       35.72        2.98 o   0.7833E-02
  -6   4   5       29.63       26.23        3.81 o   0.7976E-02
  -5   4   5      812.12      839.56       21.76 o   0.1049E-03
  -4   4   5      323.76      315.59        9.17 o   0.1699E-02
  -3   4   5      369.81      348.37        8.08 o   0.1220E-02
  -2   4   5       -0.94        3.62        1.37 <   0.0000E+00
  -1   4   5      139.07      137.76        3.72 o   0.1223E-01
   0   4   5      182.70      181.94        4.44 o   0.7741E-02
   1   4   5       12.39       15.07        1.94 o   0.9723E-02
   2   4   5       36.08       35.85        2.79 o   0.8488E-02
   3   4   5       51.94       56.56        2.94 o   0.1041E-01
   4   4   5       29.03       33.51        2.84 o   0.8115E-02
   5   4   5       24.65       27.15        4.42 o   0.8022E-02
   6   4   5      195.33      185.96        9.16 o   0.6905E-02
   7   4   5        4.85        2.97        4.73 <   0.0000E+00
   8   4   5       43.97       36.97        7.88 o   0.8260E-02
   9   4   5       -0.20        0.43       11.59 <   0.0000E+00
 -13   5   5        5.12        2.20       12.29 <   0.0000E+00
 -12   5   5       -2.66        6.47       12.29 <   0.0000E+00
 -11   5   5       -7.17        0.03        6.35 <   0.0000E+00
 -10   5   5       94.01       98.13       12.70 o   0.1378E-01
  -9   5   5      128.01      137.10        7.02 o   0.1155E-01
  -8   5   5       34.00       31.85        3.98 o   0.8181E-02
  -7   5   5        3.43        3.60        3.32 <   0.0000E+00
  -6   5   5       -1.16        0.02        6.46 <   0.0000E+00
  -5   5   5      116.60      128.18        5.02 o   0.1198E-01
  -4   5   5     2198.10     2118.02       47.18 o   0.1371E-04
  -3   5   5       29.41       33.37        2.60 o   0.8136E-02
  -2   5   5      213.34      212.43        5.66 o   0.5297E-02
  -1   5   5      724.05      672.51       13.76 o   0.1853E-03
   0   5   5       34.99       42.22        2.41 o   0.8617E-02
   1   5   5        4.64        7.97        2.29 o   0.1899E-01
   2   5   5       77.93       81.43        3.61 o   0.1321E-01
   3   5   5       20.56       27.77        2.31 o   0.7778E-02
   4   5   5      304.16      277.85       10.16 o   0.2226E-02
   5   5   5       74.15       72.05        6.16 o   0.1268E-01
   6   5   5       42.88       50.99        7.22 o   0.9473E-02
   7   5   5        2.87        0.01        5.93 <   0.0000E+00
   8   5   5      -12.70        7.49        9.64 <   0.0000E+00
 -13   6   5       -0.82        0.16        6.73 <   0.0000E+00
 -12   6   5       66.98       82.60       12.08 o   0.1179E-01
 -11   6   5      143.17      139.94       14.95 o   0.1181E-01
 -10   6   5       11.88        0.05        9.63 <   0.0000E+00
  -9   6   5      116.54      110.04       11.27 o   0.1349E-01
  -8   6   5       56.02       50.52        4.51 o   0.9662E-02
  -7   6   5      320.75      367.68       16.39 o   0.9551E-03
  -6   6   5       42.19       51.29        4.48 o   0.9384E-02
  -5   6   5      156.69      150.29        6.13 o   0.1047E-01
  -4   6   5       -1.02        0.25        3.67 <   0.0000E+00
  -3   6   5       67.84       62.17        3.64 o   0.1070E-01
  -2   6   5        3.33        0.78        2.37 <   0.0000E+00
  -1   6   5       27.04       28.60        3.20 o   0.8100E-02
   0   6   5      344.76      317.54        8.18 o   0.1519E-02
   1   6   5       60.91       53.57        3.85 o   0.9740E-02
   2   6   5        5.12        6.31        2.63 <   0.0000E+00
   3   6   5       28.92       35.19        2.97 o   0.8111E-02
   4   6   5        9.49        0.05        4.42 o   0.2166E-02
   5   6   5        2.87        0.24        4.97 <   0.0000E+00
   6   6   5       -2.18        2.78        7.86 <   0.0000E+00
   7   6   5       13.31       19.94        9.45 <   0.0000E+00
 -13   7   5       12.90        3.74       14.54 <   0.0000E+00
 -12   7   5       12.90        6.19        9.83 <   0.0000E+00
 -11   7   5       15.36       24.64       11.06 <   0.0000E+00
 -10   7   5      120.23      123.59       12.49 o   0.1311E-01
  -9   7   5      330.38      376.50       18.02 o   0.8869E-03
  -8   7   5      132.52      127.82       10.24 o   0.1274E-01
  -7   7   5        5.74        1.41        6.55 <   0.0000E+00
  -6   7   5      388.85      372.76       13.73 o   0.1006E-02
  -5   7   5       82.20       80.82        5.50 o   0.1318E-01
  -4   7   5      414.70      417.09       10.48 o   0.7287E-03
  -3   7   5       20.89       21.22        3.60 o   0.8592E-02
  -2   7   5      472.80      479.95       13.67 o   0.4835E-03
  -1   7   5      240.41      231.05        6.81 o   0.4033E-02
   0   7   5       56.79       63.79        3.86 o   0.1103E-01
   1   7   5      160.74      163.12        5.12 o   0.9446E-02
   2   7   5        4.06        4.34        3.34 <   0.0000E+00
   3   7   5        4.71        5.29        5.51 <   0.0000E+00
   4   7   5       40.08       39.31        6.48 o   0.8835E-02
   5   7   5        5.12        0.22        5.34 <   0.0000E+00
   6   7   5        2.05       13.08       17.21 <   0.0000E+00
 -13   8   5       58.37       63.34       12.70 o   0.1120E-01
 -12   8   5       13.93        0.01       10.04 <   0.0000E+00
 -11   8   5        3.07       15.96        9.01 <   0.0000E+00
 -10   8   5       -1.23        4.88       14.60 <   0.0000E+00
  -9   8   5       10.04       24.82        7.78 <   0.0000E+00
  -8   8   5       53.25       67.48       11.06 o   0.1073E-01
  -7   8   5      229.61      216.43        8.43 o   0.4654E-02
  -6   8   5       40.83       42.03        4.06 o   0.9004E-02
  -5   8   5      423.91      422.68       11.98 o   0.7069E-03
  -4   8   5       78.55       83.29        4.68 o   0.1322E-01
  -3   8   5       76.09       84.60        4.08 o   0.1283E-01
  -2   8   5      101.34      111.00        4.86 o   0.1305E-01
  -1   8   5      608.73      616.44       14.41 o   0.2412E-03
   0   8   5      255.16      269.23        8.01 o   0.2584E-02
   1   8   5       38.88       40.91        3.53 o   0.8847E-02
   2   8   5       26.49       28.28        5.53 o   0.8081E-02
   3   8   5        4.23        4.59        5.41 <   0.0000E+00
   4   8   5       23.49       15.51        7.44 o   0.9391E-02
   5   8   5       22.74       20.45        9.88 o   0.8503E-02
 -13   9   5       13.11        0.00       13.52 <   0.0000E+00
 -12   9   5       30.11       31.73       13.11 o   0.8189E-02
 -11   9   5       30.31       17.06       10.86 o   0.8514E-02
 -10   9   5       15.98       21.09        9.42 <   0.0000E+00
  -9   9   5      105.28       84.76       10.45 o   0.1144E-01
  -8   9   5        5.84       14.68        6.68 <   0.0000E+00
  -7   9   5      150.34      167.50        6.92 o   0.7983E-02
  -6   9   5       11.06       24.75        3.80 o   0.7462E-02
  -5   9   5       95.52       94.66        5.68 o   0.1433E-01
  -4   9   5        1.50        0.15        7.09 <   0.0000E+00
  -3   9   5       27.45       31.77        4.00 o   0.8047E-02
  -2   9   5        0.87        2.94        2.99 <   0.0000E+00
  -1   9   5       29.14       20.74        3.80 o   0.8084E-02
   0   9   5       12.29       14.14        4.58 o   0.1056E-01
   1   9   5       22.22       24.82        6.68 o   0.8063E-02
   2   9   5       52.23       48.40        7.40 o   0.9535E-02
   3   9   5       77.90       58.55        9.11 o   0.9474E-02
   4   9   5       26.01       21.49        9.04 o   0.8221E-02
 -12  10   5        5.33        2.56       10.65 <   0.0000E+00
 -11  10   5        6.35        3.64       11.67 <   0.0000E+00
 -10  10   5       19.46        9.72       10.65 <   0.0000E+00
  -9  10   5       10.45       14.34        9.22 <   0.0000E+00
  -8  10   5       60.32       66.38        7.90 o   0.1143E-01
  -7  10   5       92.78       91.99        9.77 o   0.1426E-01
  -6  10   5       21.57       21.64        4.32 o   0.8448E-02
  -5  10   5        6.83        3.83        4.02 <   0.0000E+00
  -4  10   5      123.92      125.05        7.53 o   0.1336E-01
  -3  10   5       10.45        1.97        5.04 o   0.2174E-02
  -2  10   5       12.15        8.66        4.79 o   0.1655E-01
  -1  10   5       91.15      100.54        6.57 o   0.1325E-01
   0  10   5        2.05        9.11        9.26 <   0.0000E+00
   1  10   5       30.72       33.95        9.68 o   0.8215E-02
   2  10   5       21.92       17.09        8.55 o   0.9063E-02
   3  10   5       37.38       31.76       10.06 o   0.7994E-02
 -11  11   5        4.51        4.78       12.08 <   0.0000E+00
 -10  11   5        3.28        2.26        9.42 <   0.0000E+00
  -9  11   5       56.53       54.22        9.52 o   0.1031E-01
  -8  11   5        6.66        0.28        7.03 <   0.0000E+00
  -7  11   5       60.32       57.90        9.85 o   0.1074E-01
  -6  11   5        9.52        0.34        7.55 <   0.0000E+00
  -5  11   5        7.92        9.75        4.80 <   0.0000E+00
  -4  11   5       42.53       54.23        6.52 o   0.9560E-02
  -3  11   5       -0.96        1.37        3.32 <   0.0000E+00
  -2  11   5        5.94       10.23        5.08 <   0.0000E+00
  -1  11   5       -4.61        2.11        7.19 <   0.0000E+00
   0  11   5       42.09       44.77        8.85 o   0.9188E-02
   1  11   5      -14.85        1.94       10.27 <   0.0000E+00
 -10  12   5       58.68       61.70       10.64 o   0.1119E-01
  -9  12   5       18.13       23.95        8.76 o   0.7939E-02
  -8  12   5       28.78       26.03        8.42 o   0.8055E-02
  -7  12   5       59.19       46.94        9.21 o   0.8813E-02
  -6  12   5        3.28        3.12        7.34 <   0.0000E+00
  -5  12   5       26.63       23.89        8.33 o   0.8126E-02
  -4  12   5       13.01        1.18        8.15 <   0.0000E+00
  -3  12   5       -4.85        5.50        6.35 <   0.0000E+00
  -2  12   5       64.93       50.22       13.20 o   0.8939E-02
  -1  12   5       -7.48        0.54        9.41 <   0.0000E+00
  -8  13   5       33.39       50.18        9.72 o   0.8751E-02
  -7  13   5       -4.92        1.67        8.50 <   0.0000E+00
  -6  13   5       49.16       25.75       13.61 o   0.6894E-02
  -5  13   5       22.63       20.31        9.08 o   0.8528E-02
  -4  13   5        5.12        2.23       10.43 <   0.0000E+00
   3 -14   6        8.81       20.06        8.07 <   0.0000E+00
   4 -14   6        6.25        4.70        7.39 <   0.0000E+00
   5 -14   6        3.38        0.33        7.32 <   0.0000E+00
   6 -14   6       -5.74        0.51        9.63 <   0.0000E+00
   7 -14   6       -7.58        0.93        9.99 <   0.0000E+00
   8 -14   6       -1.33        7.20       16.85 <   0.0000E+00
   9 -14   6       20.28       12.81       13.31 <   0.0000E+00
   0 -13   6       26.01       23.46        8.99 o   0.8162E-02
   1 -13   6       -0.31        2.44        4.49 <   0.0000E+00
   2 -13   6        6.04        0.10        8.76 <   0.0000E+00
   3 -13   6        3.89        2.02        8.31 <   0.0000E+00
   4 -13   6        4.61        0.07        6.81 <   0.0000E+00
   5 -13   6       -3.69        2.47        6.23 <   0.0000E+00
   6 -13   6        4.51        5.67        6.56 <   0.0000E+00
   7 -13   6       -6.66        3.29        6.37 <   0.0000E+00
   8 -13   6        3.58        3.50        8.33 <   0.0000E+00
   9 -13   6       19.46       13.38       13.11 <   0.0000E+00
  10 -13   6       -1.23        0.03       18.40 <   0.0000E+00
  -2 -12   6      -25.81        3.45       13.93 <   0.0000E+00
  -1 -12   6       16.90       10.35        9.48 <   0.0000E+00
   0 -12   6       17.72        8.12        6.60 o   0.1696E-01
   1 -12   6       27.24       23.34        7.58 o   0.8092E-02
   2 -12   6        2.56        0.11        8.62 <   0.0000E+00
   3 -12   6       -3.07        0.38        6.00 <   0.0000E+00
   4 -12   6       11.88        3.89        5.95 o   0.1370E-01
   5 -12   6        8.40        0.36        5.97 <   0.0000E+00
   6 -12   6        2.46       11.99        6.01 <   0.0000E+00
   7 -12   6       11.54        9.02        4.85 o   0.1633E-01
   8 -12   6       -1.23        0.01        9.88 <   0.0000E+00
   9 -12   6        8.40        0.01        6.19 <   0.0000E+00
  10 -12   6       12.29        1.34       15.57 <   0.0000E+00
  11 -12   6        5.33        6.04       11.88 <   0.0000E+00
  12 -12   6       -4.10        1.77       10.86 <   0.0000E+00
  -3 -11   6       -6.55       13.17       17.41 <   0.0000E+00
  -2 -11   6       50.08       44.27        8.84 o   0.9069E-02
  -1 -11   6       -2.15        0.83        7.65 <   0.0000E+00
   0 -11   6        0.61        0.53        5.90 <   0.0000E+00
   1 -11   6        0.61        0.75        5.60 <   0.0000E+00
   2 -11   6       29.43       27.11        4.81 o   0.8062E-02
   3 -11   6       22.02       16.92        6.49 o   0.9221E-02
   4 -11   6       26.73       33.68        4.39 o   0.7977E-02
   5 -11   6       45.78       61.18        4.53 o   0.9973E-02
   6 -11   6       48.75       43.52        4.36 o   0.8895E-02
   7 -11   6       35.78       40.83        5.01 o   0.8637E-02
   8 -11   6       36.97       46.18        6.17 o   0.8857E-02
   9 -11   6      175.02      154.39       11.93 o   0.8891E-02
  10 -11   6        0.82        2.11        6.01 <   0.0000E+00
  11 -11   6       19.66        0.88       11.47 <   0.0000E+00
  12 -11   6       -1.43        0.15       18.16 <   0.0000E+00
  -5 -10   6       21.71       10.02       10.45 o   0.1311E-01
  -4 -10   6        1.54        8.12       12.82 <   0.0000E+00
  -3 -10   6       22.94       16.95        7.78 o   0.8991E-02
  -2 -10   6        2.05        3.12       12.29 <   0.0000E+00
  -1 -10   6        4.20        1.96        5.68 <   0.0000E+00
   0 -10   6        6.45        7.54        6.60 <   0.0000E+00
   1 -10   6       40.04       46.65        6.24 o   0.9122E-02
   2 -10   6       14.85       21.48        4.07 o   0.8106E-02
   3 -10   6        5.17        4.08        4.08 <   0.0000E+00
   4 -10   6      182.34      208.35        6.71 o   0.4724E-02
   5 -10   6        9.42        4.38        3.68 o   0.1744E-01
   6 -10   6      147.16      155.01        9.32 o   0.9781E-02
   7 -10   6        2.15        4.00        6.73 <   0.0000E+00
   8 -10   6       20.07       26.95        5.68 o   0.7791E-02
   9 -10   6        6.86        2.64        4.49 <   0.0000E+00
  10 -10   6       21.10       23.39        9.42 o   0.8129E-02
  11 -10   6        8.19       11.57       10.45 <   0.0000E+00
  12 -10   6       10.24       18.64       11.47 <   0.0000E+00
  13 -10   6       -0.61        5.55       11.45 <   0.0000E+00
  -6  -9   6       -4.10       10.28       16.59 <   0.0000E+00
  -5  -9   6       23.14       12.42        8.91 o   0.1088E-01
  -4  -9   6       31.27       41.02        5.91 o   0.8354E-02
  -3  -9   6       28.06       17.33        4.12 o   0.8590E-02
  -2  -9   6        1.84        2.33        9.07 <   0.0000E+00
  -1  -9   6       35.02       38.99        4.48 o   0.8536E-02
   0  -9   6       13.83       16.76        5.73 o   0.9248E-02
   1  -9   6       -3.48        0.42        4.05 <   0.0000E+00
   2  -9   6       14.46       11.18        3.55 o   0.1314E-01
   3  -9   6      680.57      640.73       16.66 o   0.2080E-03
   4  -9   6       35.71       34.01        3.68 o   0.8273E-02
   5  -9   6       -5.02        0.13        5.13 <   0.0000E+00
   6  -9   6        7.07        4.47        3.55 o   0.1775E-01
   7  -9   6       24.68       23.83        4.88 o   0.8240E-02
   8  -9   6      116.95      110.54        7.23 o   0.1348E-01
   9  -9   6       20.89       30.11        9.01 o   0.7704E-02
  10  -9   6       12.08        6.56        8.40 <   0.0000E+00
  11  -9   6       12.70        2.33        9.63 <   0.0000E+00
  12  -9   6        9.83        6.13       14.95 <   0.0000E+00
  13  -9   6       26.42       19.26       12.49 o   0.8385E-02
  -7  -8   6        9.93        5.98       10.86 <   0.0000E+00
  -6  -8   6       19.97       28.51        7.82 o   0.7687E-02
  -5  -8   6       -1.02        0.03        5.99 <   0.0000E+00
  -4  -8   6       26.83       26.61        4.51 o   0.8183E-02
  -3  -8   6       28.37       25.93        3.47 o   0.8077E-02
  -2  -8   6       20.84       25.80        3.53 o   0.7914E-02
  -1  -8   6       92.84       94.30        4.68 o   0.1420E-01
   0  -8   6      120.33      120.69        4.88 o   0.1383E-01
   1  -8   6      689.02      638.07       18.14 o   0.2104E-03
   2  -8   6       17.26       23.87        2.95 o   0.7915E-02
   3  -8   6       78.45       73.37        4.04 o   0.1228E-01
   4  -8   6      315.02      332.57        9.04 o   0.1417E-02
   5  -8   6        9.73        2.27        4.21 o   0.3676E-02
   6  -8   6       -0.10        1.85        2.46 <   0.0000E+00
   7  -8   6      158.23      148.12        7.99 o   0.1034E-01
   8  -8   6      370.93      364.88       12.54 o   0.1092E-02
   9  -8   6       26.22       23.16       10.04 o   0.8163E-02
  10  -8   6       32.46       27.30        6.05 o   0.7891E-02
  11  -8   6       43.01       52.65       10.24 o   0.9533E-02
  12  -8   6       30.72       32.50       11.27 o   0.8223E-02
  13  -8   6       -8.60        1.34       10.45 <   0.0000E+00
  -8  -7   6        6.45        1.34       10.49 <   0.0000E+00
  -7  -7   6       34.51       27.38        7.36 o   0.7796E-02
  -6  -7   6       -4.30        0.08        4.67 <   0.0000E+00
  -5  -7   6        1.23        6.38        6.39 <   0.0000E+00
  -4  -7   6       36.56       31.93        3.82 o   0.8019E-02
  -3  -7   6        6.20        7.76        2.71 o   0.1874E-01
  -2  -7   6       18.39       22.57        2.56 o   0.8223E-02
  -1  -7   6       27.50       31.82        3.00 o   0.8052E-02
   0  -7   6       93.91       99.70        4.06 o   0.1370E-01
   1  -7   6      272.21      272.59        6.45 o   0.2737E-02
   2  -7   6      771.36      789.54       18.77 o   0.1261E-03
   3  -7   6       62.32       54.51        3.33 o   0.9593E-02
   4  -7   6      384.31      406.11       10.69 o   0.7815E-03
   5  -7   6      249.47      261.91        7.77 o   0.2809E-02
   6  -7   6      600.23      650.08       19.62 o   0.1971E-03
   7  -7   6       12.39       11.52        3.39 o   0.1293E-01
   8  -7   6       -0.41       11.86        5.44 <   0.0000E+00
   9  -7   6        3.38        1.85        3.48 <   0.0000E+00
  10  -7   6      109.17      101.76        7.25 o   0.1342E-01
  11  -7   6       27.75       24.98        6.33 o   0.8072E-02
  12  -7   6        5.84        1.39        5.78 <   0.0000E+00
  13  -7   6        5.33        3.97       10.45 <   0.0000E+00
  -8  -6   6        5.74        0.15        7.95 <   0.0000E+00
  -7  -6   6        5.19        5.63        3.97 <   0.0000E+00
  -6  -6   6        4.51        4.07        4.63 <   0.0000E+00
  -5  -6   6        6.96       10.40        3.05 o   0.1401E-01
  -4  -6   6       17.15       18.58        3.15 o   0.8920E-02
  -3  -6   6       59.07       58.09        3.32 o   0.1069E-01
  -2  -6   6       15.28        9.32        2.97 o   0.1457E-01
  -1  -6   6       17.21       20.87        2.98 o   0.8519E-02
   0  -6   6      130.40      133.64        5.40 o   0.1267E-01
   1  -6   6       32.36       30.90        2.47 o   0.8078E-02
   2  -6   6      271.18      267.54        6.58 o   0.2777E-02
   3  -6   6        2.77        0.04        4.01 <   0.0000E+00
   4  -6   6      318.50      345.41        8.78 o   0.1220E-02
   5  -6   6      153.75      163.70        6.61 o   0.8899E-02
   6  -6   6      295.63      287.58        8.46 o   0.2192E-02
   7  -6   6       62.88       78.50        7.34 o   0.1155E-01
   8  -6   6      495.87      469.88       24.78 o   0.4945E-03
   9  -6   6       -2.77        1.03        4.12 <   0.0000E+00
  10  -6   6      245.58      278.18       12.68 o   0.2177E-02
  11  -6   6       24.89       35.87        6.98 o   0.7871E-02
  12  -6   6       11.16        3.57        6.49 <   0.0000E+00
  13  -6   6       14.13       13.40        9.83 <   0.0000E+00
  -9  -5   6       30.42       23.78       11.16 o   0.7907E-02
  -8  -5   6       15.98        9.79        6.60 o   0.1428E-01
  -7  -5   6       -2.25        0.55        4.94 <   0.0000E+00
  -6  -5   6        0.15        0.01        2.35 <   0.0000E+00
  -5  -5   6        7.12        6.32        3.43 o   0.2187E-01
  -4  -5   6       36.83       36.95        3.29 o   0.8559E-02
  -3  -5   6        2.33        0.10        2.05 <   0.0000E+00
  -2  -5   6        4.38        1.06        2.13 o   0.2217E-02
  -1  -5   6      293.17      289.19        8.28 o   0.2192E-02
   0  -5   6        2.87        2.56        2.94 <   0.0000E+00
   1  -5   6       21.23       31.73        3.01 o   0.7668E-02
   2  -5   6       77.56       94.03        3.64 o   0.1215E-01
   3  -5   6      315.22      305.47       10.72 o   0.1815E-02
   4  -5   6       10.72       18.05        2.83 o   0.8865E-02
   5  -5   6      158.12      158.31        5.42 o   0.1009E-01
   6  -5   6        0.31        9.96        2.85 <   0.0000E+00
   7  -5   6        6.86        6.79        3.91 <   0.0000E+00
   8  -5   6       31.44       38.03        5.51 o   0.8296E-02
   9  -5   6       46.97       57.85        4.66 o   0.9985E-02
  10  -5   6      105.89      118.74        6.89 o   0.1234E-01
  11  -5   6       14.44        9.57        5.65 o   0.1497E-01
  12  -5   6        0.75        1.48        3.28 <   0.0000E+00
  13  -5   6       -1.43        0.12       13.50 <   0.0000E+00
 -10  -4   6        9.01        1.12       12.90 <   0.0000E+00
  -9  -4   6       27.24       30.88        6.85 o   0.8034E-02
  -8  -4   6       -0.31        1.61        3.65 <   0.0000E+00
  -7  -4   6       38.23       42.81        5.66 o   0.8844E-02
  -6  -4   6      103.98      115.13        5.77 o   0.1285E-01
  -5  -4   6        2.51        1.01        3.00 <   0.0000E+00
  -4  -4   6      420.50      430.09       12.17 o   0.6619E-03
  -3  -4   6      280.76      260.31        7.16 o   0.2749E-02
  -2  -4   6       -0.75        1.93        1.30 <   0.0000E+00
  -1  -4   6     1833.36     1708.05       43.18 o   0.2075E-04
   0  -4   6      311.33      291.58       10.94 o   0.2055E-02
   1  -4   6     1348.65     1360.47       38.98 o   0.3514E-04
   2  -4   6       46.80       56.18        3.70 o   0.9941E-02
   3  -4   6      249.11      258.35        5.71 o   0.3127E-02
   4  -4   6     1235.69     1206.34       25.08 o   0.4538E-04
   5  -4   6      352.60      385.52       12.02 o   0.8542E-03
   6  -4   6      149.93      163.55        7.41 o   0.8827E-02
   7  -4   6        8.50        2.12        4.46 <   0.0000E+00
   8  -4   6        5.22        2.69        3.87 <   0.0000E+00
   9  -4   6       76.60       88.95        4.93 o   0.1260E-01
  10  -4   6       -2.77        0.00        4.64 <   0.0000E+00
  11  -4   6       -4.92        4.64        4.67 <   0.0000E+00
  12  -4   6       -4.78        1.64        4.55 <   0.0000E+00
  13  -4   6       21.10        8.77       10.04 o   0.1457E-01
 -11  -3   6        7.99        0.11       13.93 <   0.0000E+00
 -10  -3   6        6.14        6.34       13.11 <   0.0000E+00
  -9  -3   6        0.00        1.94        4.01 <   0.0000E+00
  -8  -3   6        8.19        0.40        4.62 <   0.0000E+00
  -7  -3   6        2.18        1.57        3.76 <   0.0000E+00
  -6  -3   6      161.81      156.77        6.83 o   0.9876E-02
  -5  -3   6      153.21      153.68        5.67 o   0.1075E-01
  -4  -3   6      490.14      490.17       14.34 o   0.4658E-03
  -3  -3   6     1367.90     1250.76       41.03 o   0.4019E-04
  -2  -3   6      189.05      186.66        7.46 o   0.7284E-02
  -1  -3   6      196.01      181.97        6.59 o   0.7010E-02
   0  -3   6      119.82      113.52        4.64 o   0.1345E-01
   1  -3   6      141.12      129.12        5.51 o   0.1177E-01
   2  -3   6      466.79      421.52       13.70 o   0.6489E-03
   3  -3   6      356.53      330.20        8.29 o   0.1367E-02
   4  -3   6       86.91       86.29        3.83 o   0.1374E-01
   5  -3   6       12.84       17.93        2.16 o   0.8988E-02
   6  -3   6       25.71       36.47        3.48 o   0.7932E-02
   7  -3   6       26.93       26.63        4.58 o   0.8172E-02
   8  -3   6       37.28       40.67        5.08 o   0.8726E-02
   9  -3   6        7.78       16.85        4.53 <   0.0000E+00
  10  -3   6       46.90       45.10        7.37 o   0.9350E-02
  11  -3   6        5.94        0.16        5.17 <   0.0000E+00
  12  -3   6       17.41        6.44       13.93 <   0.0000E+00
 -11  -2   6       -7.58        0.35       11.88 <   0.0000E+00
 -10  -2   6       58.58       44.59        9.76 o   0.8460E-02
  -9  -2   6        5.43        5.71        5.55 <   0.0000E+00
  -8  -2   6       25.12       14.29        5.28 o   0.9706E-02
  -7  -2   6       54.55       54.04        5.46 o   0.1043E-01
  -6  -2   6      100.23       99.97        5.88 o   0.1441E-01
  -5  -2   6      110.06      119.77        4.62 o   0.1294E-01
  -4  -2   6     2476.37     2293.45       58.90 o   0.1141E-04
  -3  -2   6      628.09      620.43       20.50 o   0.2391E-03
  -2  -2   6      410.67      467.57       13.76 o   0.4803E-03
  -1  -2   6      406.50      476.02       11.75 o   0.4651E-03
   0  -2   6       31.24       41.42        3.40 o   0.8312E-02
   1  -2   6      148.22      159.22        4.70 o   0.9684E-02
   2  -2   6      906.08      852.94       19.69 o   0.1007E-03
   3  -2   6       53.10       50.21        2.18 o   0.9657E-02
   4  -2   6      243.33      246.65        6.32 o   0.3638E-02
   5  -2   6        4.92       12.03        1.97 o   0.1179E-01
   6  -2   6      210.76      206.41        7.29 o   0.5564E-02
   7  -2   6       27.14       35.84        4.35 o   0.8002E-02
   8  -2   6       -5.33        3.66        4.13 <   0.0000E+00
   9  -2   6        9.01        9.55        3.12 o   0.1514E-01
  10  -2   6        4.71        2.67        7.37 <   0.0000E+00
  11  -2   6        1.23        2.00       12.69 <   0.0000E+00
  12  -2   6       18.84        1.81       14.75 <   0.0000E+00
 -12  -1   6       35.64        7.54       16.39 o   0.1386E-01
 -11  -1   6        3.07        7.96        6.96 <   0.0000E+00
 -10  -1   6        1.84        2.78       12.44 <   0.0000E+00
  -9  -1   6       69.33       78.84        7.05 o   0.1227E-01
  -8  -1   6        1.64        0.56        6.55 <   0.0000E+00
  -7  -1   6       87.39       86.19        5.17 o   0.1390E-01
  -6  -1   6      149.45      143.32        6.13 o   0.1118E-01
  -5  -1   6        2.25        5.66        3.25 <   0.0000E+00
  -4  -1   6       28.57       36.86        4.18 o   0.8097E-02
  -3  -1   6      720.26      756.79       23.16 o   0.1371E-03
  -2  -1   6      702.13      701.18       20.71 o   0.1715E-03
  -1  -1   6     1135.67     1070.18       25.40 o   0.5897E-04
   0  -1   6      839.77      823.45       18.97 o   0.1129E-03
   1  -1   6       11.42        5.55        1.67 o   0.2080E-01
   2  -1   6      191.20      187.53        4.40 o   0.7130E-02
   3  -1   6      380.56      308.57        6.94 o   0.1404E-02
   4  -1   6       13.25       15.46        2.32 o   0.9987E-02
   5  -1   6      640.99      633.28       13.99 o   0.2273E-03
   6  -1   6       46.49       45.21        2.64 o   0.9451E-02
   7  -1   6        9.52       11.41        2.18 o   0.1246E-01
   8  -1   6      105.62      108.24        4.42 o   0.1399E-01
   9  -1   6        2.05        0.45        9.42 <   0.0000E+00
  10  -1   6        5.74        0.14        9.22 <   0.0000E+00
  11  -1   6       27.04        4.15       15.98 <   0.0000E+00
  12  -1   6       21.10        5.85       11.47 <   0.0000E+00
 -12   0   6       -4.92        0.76        7.07 <   0.0000E+00
 -11   0   6      -10.86        0.01        6.96 <   0.0000E+00
 -10   0   6        5.12        6.07        5.29 <   0.0000E+00
  -9   0   6       62.47       70.01        7.32 o   0.1167E-01
  -8   0   6       10.99       12.81        3.99 o   0.1132E-01
  -7   0   6      152.73      152.90        6.25 o   0.1078E-01
  -6   0   6      168.91      165.50        6.79 o   0.9163E-02
  -5   0   6      276.41      292.20       10.44 o   0.2112E-02
  -4   0   6       38.61       44.89        4.08 o   0.8954E-02
  -3   0   6      223.97      241.73        8.48 o   0.3349E-02
  -2   0   6      704.28      736.70       20.43 o   0.1489E-03
  -1   0   6      220.54      179.57        5.60 o   0.5860E-02
   0   0   6      974.03      929.32       18.90 o   0.8223E-04
   1   0   6     1892.56     1740.34       34.88 o   0.1968E-04
   2   0   6      579.44      551.80       12.38 o   0.3217E-03
   3   0   6       86.81       78.84        2.42 o   0.1269E-01
   4   0   6        7.29        4.01        1.80 o   0.1453E-01
   5   0   6       63.41       70.19        2.78 o   0.1177E-01
   6   0   6       22.04       23.23        2.37 o   0.8280E-02
   7   0   6       25.50       44.05        2.69 o   0.8030E-02
   8   0   6       60.15       71.41        3.17 o   0.1141E-01
   9   0   6       78.24       83.78       11.88 o   0.1310E-01
  10   0   6       28.68       43.88       13.72 o   0.8249E-02
  11   0   6       11.88        5.33        9.04 <   0.0000E+00
 -12   1   6        3.48        1.08        9.63 <   0.0000E+00
 -11   1   6       12.90        1.77        7.17 <   0.0000E+00
 -10   1   6        3.58        4.63        5.98 <   0.0000E+00
  -9   1   6      595.83      542.15       20.71 o   0.3177E-03
  -8   1   6       52.64       65.65        4.27 o   0.1066E-01
  -7   1   6      101.32       94.64        5.58 o   0.1346E-01
  -6   1   6      134.16      128.78        5.25 o   0.1257E-01
  -5   1   6      340.21      386.82       12.64 o   0.8413E-03
  -4   1   6     1142.09     1124.58       36.35 o   0.5341E-04
  -3   1   6        5.80        0.01        2.57 o   0.2196E-02
  -2   1   6      624.16      611.73       15.03 o   0.2440E-03
  -1   1   6     7232.37     6661.20      178.66 o   0.1755E-05
   0   1   6      324.75      310.23        6.77 o   0.1742E-02
   1   1   6      173.07      154.48        3.73 o   0.9059E-02
   2   1   6        0.82        4.64        0.92 <   0.0000E+00
   3   1   6       18.98       13.96        1.70 o   0.1089E-01
   4   1   6      263.03      275.01        6.07 o   0.2501E-02
   5   1   6        0.87        0.02        1.58 <   0.0000E+00
   6   1   6       82.50       95.56        3.39 o   0.1281E-01
   7   1   6      400.17      382.49       10.50 o   0.9111E-03
   8   1   6      148.29      117.06        9.57 o   0.1033E-01
   9   1   6       53.77       37.25       10.09 o   0.7604E-02
  10   1   6       -0.31        1.84        6.79 <   0.0000E+00
  11   1   6        0.20        0.38        8.01 <   0.0000E+00
 -13   2   6      -17.61        0.30        9.22 <   0.0000E+00
 -12   2   6       67.18       59.86       10.65 o   0.1074E-01
 -11   2   6       18.02       29.70       10.86 <   0.0000E+00
 -10   2   6       96.88       99.31        8.26 o   0.1417E-01
  -9   2   6       55.51       67.46        5.43 o   0.1095E-01
  -8   2   6        7.78       11.44        3.61 o   0.1265E-01
  -7   2   6        0.75        8.14        2.17 <   0.0000E+00
  -6   2   6      294.12      282.16        9.23 o   0.2309E-02
  -5   2   6      123.17      113.23        5.76 o   0.1298E-01
  -4   2   6     1045.34      957.88       27.56 o   0.7546E-04
  -3   2   6      171.64      152.13        5.62 o   0.9176E-02
  -2   2   6      807.41      767.08       16.11 o   0.1334E-03
  -1   2   6       15.44       14.57        1.84 o   0.1047E-01
   0   2   6        4.64        2.49        1.55 o   0.5011E-02
   1   2   6       32.70       34.33        1.93 o   0.8335E-02
   2   2   6      282.90      272.85        5.89 o   0.2582E-02
   3   2   6        0.82        1.37        1.16 <   0.0000E+00
   4   2   6        3.89        6.29        2.33 <   0.0000E+00
   5   2   6        0.00        2.79        1.68 <   0.0000E+00
   6   2   6       19.71       23.02        2.87 o   0.8214E-02
   7   2   6      504.27      494.43       20.77 o   0.4417E-03
   8   2   6      132.11      124.93        7.91 o   0.1271E-01
   9   2   6        1.95        8.14       15.93 <   0.0000E+00
  10   2   6        3.89        9.04       12.29 <   0.0000E+00
 -13   3   6       32.57       38.90       11.67 o   0.8396E-02
 -12   3   6       25.81       12.48        9.42 o   0.1071E-01
 -11   3   6       79.68       64.68       10.65 o   0.1055E-01
 -10   3   6      100.77       86.24        7.40 o   0.1215E-01
  -9   3   6       29.60       37.65        4.30 o   0.8170E-02
  -8   3   6        4.51        5.77        3.71 <   0.0000E+00
  -7   3   6       26.01       25.59        4.62 o   0.8183E-02
  -6   3   6      141.12      129.35        6.64 o   0.1182E-01
  -5   3   6      104.32      119.31        5.06 o   0.1231E-01
  -4   3   6      174.78      189.31        6.41 o   0.6711E-02
  -3   3   6      108.42      112.41        4.50 o   0.1403E-01
  -2   3   6      749.12      763.46       13.53 o   0.1369E-03
  -1   3   6      599.27      551.48       11.50 o   0.3110E-03
   0   3   6       37.86       36.53        2.10 o   0.8498E-02
   1   3   6      457.78      419.27        8.25 o   0.6846E-03
   2   3   6      114.54      133.63        3.62 o   0.1060E-01
   3   3   6        2.29        0.03        1.95 <   0.0000E+00
   4   3   6      221.16      223.50        5.90 o   0.4706E-02
   5   3   6      342.97      344.53       11.25 o   0.1297E-02
   6   3   6      105.59       82.71        8.34 o   0.1103E-01
   7   3   6       -3.35        0.97        5.05 <   0.0000E+00
   8   3   6       38.64       43.74        6.38 o   0.8912E-02
   9   3   6        0.00        0.73        5.67 <   0.0000E+00
 -13   4   6       54.89       39.68       16.39 o   0.7939E-02
 -12   4   6       27.86       21.29       14.13 o   0.8114E-02
 -11   4   6       26.01       24.13       12.08 o   0.8163E-02
 -10   4   6        6.96        4.34        3.95 <   0.0000E+00
  -9   4   6       27.45       20.10        4.12 o   0.8227E-02
  -8   4   6      288.80      290.40       12.86 o   0.2182E-02
  -7   4   6        7.58        6.91        5.12 <   0.0000E+00
  -6   4   6      244.42      231.57        8.51 o   0.3913E-02
  -5   4   6        3.21        4.60        3.65 <   0.0000E+00
  -4   4   6       61.92       50.68        4.27 o   0.8689E-02
  -3   4   6       26.34       28.80        2.56 o   0.8112E-02
  -2   4   6       -1.72        0.58        3.64 <   0.0000E+00
  -1   4   6      382.98      383.53        8.13 o   0.9534E-03
   0   4   6        3.11        2.18        1.74 <   0.0000E+00
   1   4   6       28.74       28.52        2.62 o   0.8102E-02
   2   4   6     1250.41     1253.00       21.56 o   0.4237E-04
   3   4   6      151.41      155.10        4.88 o   0.1016E-01
   4   4   6       15.26       19.83        2.80 o   0.8513E-02
   5   4   6       12.19        7.38        5.87 o   0.1911E-01
   6   4   6       33.25       34.24        5.15 o   0.8368E-02
   7   4   6      113.88      104.81        8.78 o   0.1336E-01
   8   4   6       62.95       58.50        7.94 o   0.1075E-01
   9   4   6       41.37       53.03       16.39 o   0.9431E-02
 -13   5   6       20.28       25.31       11.67 <   0.0000E+00
 -12   5   6       28.88       19.06       10.65 o   0.8247E-02
 -11   5   6        3.07        1.28       11.47 <   0.0000E+00
 -10   5   6      103.64      106.84       11.27 o   0.1398E-01
  -9   5   6      248.35      228.36       12.04 o   0.3925E-02
  -8   5   6      166.21      172.11        8.84 o   0.8328E-02
  -7   5   6       95.65       88.94        8.40 o   0.1312E-01
  -6   5   6        0.61        4.17        3.89 <   0.0000E+00
  -5   5   6       -2.05        4.91        7.82 <   0.0000E+00
  -4   5   6        5.17        9.32        2.98 <   0.0000E+00
  -3   5   6      163.86      141.46        4.87 o   0.9782E-02
  -2   5   6      130.39      133.87        4.36 o   0.1264E-01
  -1   5   6        3.64        0.16        2.84 <   0.0000E+00
   0   5   6       21.88       23.95        2.59 o   0.8121E-02
   1   5   6        6.31        4.26        2.42 o   0.1696E-01
   2   5   6       -0.37        0.78        1.50 <   0.0000E+00
   3   5   6       17.10       14.01        2.56 o   0.1030E-01
   4   5   6       -1.19        0.27        3.98 <   0.0000E+00
   5   5   6       96.20       75.15        6.77 o   0.1065E-01
   6   5   6      102.48       78.89        8.75 o   0.1079E-01
   7   5   6        4.44        0.09        6.40 <   0.0000E+00
   8   5   6       17.82       12.41       14.95 <   0.0000E+00
 -13   6   6       19.25       21.77       11.47 <   0.0000E+00
 -12   6   6        2.05        1.04       17.61 <   0.0000E+00
 -11   6   6       -7.17        1.07       10.86 <   0.0000E+00
 -10   6   6       -1.02       10.49       12.17 <   0.0000E+00
  -9   6   6        0.20        1.06        2.83 <   0.0000E+00
  -8   6   6      160.58      181.79        8.55 o   0.6672E-02
  -7   6   6       83.16       77.07        8.81 o   0.1259E-01
  -6   6   6      186.80      211.65       10.24 o   0.4618E-02
  -5   6   6        2.87        7.33        3.63 <   0.0000E+00
  -4   6   6       70.66       62.05        4.74 o   0.1062E-01
  -3   6   6       83.98       70.22        4.06 o   0.1097E-01
  -2   6   6      365.16      364.20        8.20 o   0.1115E-02
  -1   6   6      293.10      280.46       10.82 o   0.2354E-02
   0   6   6        1.09        0.73        3.80 <   0.0000E+00
   1   6   6      145.22      164.06        5.62 o   0.8203E-02
   2   6   6       78.70       85.28        4.70 o   0.1310E-01
   3   6   6       11.57       16.97        3.37 o   0.9167E-02
   4   6   6       -2.39        0.05        4.93 <   0.0000E+00
   5   6   6       -4.92        2.61        5.24 <   0.0000E+00
   6   6   6        6.42        0.48        7.05 <   0.0000E+00
   7   6   6        3.79        0.03        8.70 <   0.0000E+00
 -13   7   6        2.66        4.42       11.06 <   0.0000E+00
 -12   7   6       12.49        0.71       10.65 <   0.0000E+00
 -11   7   6      -13.31        3.78       13.52 <   0.0000E+00
 -10   7   6        9.83        1.96        8.19 <   0.0000E+00
  -9   7   6       32.98       40.99        8.19 o   0.8457E-02
  -8   7   6       35.23       41.39        5.47 o   0.8614E-02
  -7   7   6        7.37        0.04        6.35 <   0.0000E+00
  -6   7   6       73.43       79.46        6.45 o   0.1273E-01
  -5   7   6       66.67       93.98        5.94 o   0.1107E-01
  -4   7   6        4.44        1.19        3.96 <   0.0000E+00
  -3   7   6       36.25       26.55        4.28 o   0.7630E-02
  -2   7   6       45.68       44.27        3.82 o   0.9079E-02
  -1   7   6        6.96        4.60        3.35 o   0.1968E-01
   0   7   6       19.73       33.33        3.67 o   0.7574E-02
   1   7   6       60.38       60.34        4.29 o   0.1131E-01
   2   7   6      165.37      159.00        5.90 o   0.9594E-02
   3   7   6       20.41       20.89        5.01 o   0.8558E-02
   4   7   6        8.53       10.65        6.54 <   0.0000E+00
   5   7   6       -2.94        0.12        6.92 <   0.0000E+00
   6   7   6       10.55        5.41        8.59 <   0.0000E+00
 -13   8   6       -9.42        3.50       11.47 <   0.0000E+00
 -12   8   6       25.81       32.84       12.49 o   0.7926E-02
 -11   8   6       40.35       43.04       15.36 o   0.9007E-02
 -10   8   6       -3.89        0.00        9.63 <   0.0000E+00
  -9   8   6       42.81       68.72       10.45 o   0.9696E-02
  -8   8   6       15.77       27.74        8.60 <   0.0000E+00
  -7   8   6       67.86       71.72        6.01 o   0.1225E-01
  -6   8   6       -0.92        3.92        3.55 <   0.0000E+00
  -5   8   6       36.77       33.36        5.45 o   0.8195E-02
  -4   8   6       -0.61        1.95        3.58 <   0.0000E+00
  -3   8   6       48.18       57.18        3.84 o   0.1009E-01
  -2   8   6        5.02        1.85        3.12 <   0.0000E+00
  -1   8   6        4.66        2.79        3.31 <   0.0000E+00
   0   8   6       95.50      114.55        5.11 o   0.1175E-01
   1   8   6       18.16       22.57        4.64 o   0.8171E-02
   2   8   6        9.76       11.55        5.53 <   0.0000E+00
   3   8   6        9.56        3.80        8.13 <   0.0000E+00
   4   8   6       13.93       30.81        9.45 <   0.0000E+00
   5   8   6       25.60       21.73       11.59 o   0.8236E-02
 -12   9   6       -4.51        0.00       12.08 <   0.0000E+00
 -11   9   6      -15.57        0.08       10.24 <   0.0000E+00
 -10   9   6       17.00        8.13       11.27 <   0.0000E+00
  -9   9   6        3.69        0.10       12.49 <   0.0000E+00
  -8   9   6      188.23      195.83       17.00 o   0.6086E-02
  -7   9   6       23.49       16.40        4.53 o   0.9124E-02
  -6   9   6        7.85        9.75        4.73 <   0.0000E+00
  -5   9   6      181.95      183.02        8.06 o   0.7563E-02
  -4   9   6        9.90       13.91        4.04 o   0.1068E-01
  -3   9   6        7.44        3.41        4.51 <   0.0000E+00
  -2   9   6       14.03       16.27        3.98 o   0.9381E-02
  -1   9   6      158.84      150.28        6.75 o   0.1026E-01
   0   9   6       -0.14        4.14        3.89 <   0.0000E+00
   1   9   6       30.62       33.26        6.96 o   0.8209E-02
   2   9   6       -0.14        1.35        5.54 <   0.0000E+00
   3   9   6        0.41        2.24        6.27 <   0.0000E+00
   4   9   6       -8.60        0.79       11.47 <   0.0000E+00
 -12  10   6       -7.58        8.01       11.06 <   0.0000E+00
 -11  10   6       60.42       36.90       13.72 o   0.7246E-02
 -10  10   6       11.88       28.64       15.16 <   0.0000E+00
  -9  10   6       95.86      106.80       14.95 o   0.1292E-01
  -8  10   6       -3.28        0.14        6.52 <   0.0000E+00
  -7  10   6        9.22        5.78        6.24 <   0.0000E+00
  -6  10   6       11.81       17.32        5.71 o   0.9038E-02
  -5  10   6       51.89       52.71        6.34 o   0.1027E-01
  -4  10   6       24.85       38.76        5.80 o   0.7903E-02
  -3  10   6       79.47       74.54        6.37 o   0.1242E-01
  -2  10   6       42.74       41.87        6.18 o   0.9024E-02
  -1  10   6       46.43       54.75        6.19 o   0.9889E-02
   0  10   6        0.51        3.06        6.34 <   0.0000E+00
   1  10   6        9.22        4.11       10.35 <   0.0000E+00
   2  10   6       13.11       10.86        9.13 <   0.0000E+00
 -11  11   6       31.54       44.78       18.02 <   0.0000E+00
 -10  11   6        3.07       17.27       11.27 <   0.0000E+00
  -9  11   6       17.31       17.97        8.13 o   0.9054E-02
  -8  11   6      114.91      109.32       12.43 o   0.1373E-01
  -7  11   6       13.42       17.78        7.24 <   0.0000E+00
  -6  11   6       93.81      102.67       10.67 o   0.1324E-01
  -5  11   6       91.45       83.67        9.95 o   0.1300E-01
  -4  11   6       24.99       23.64        6.73 o   0.8222E-02
  -3  11   6       -7.65        0.06        6.69 <   0.0000E+00
  -2  11   6        0.20        0.05        3.89 <   0.0000E+00
  -1  11   6       -8.40        1.36        7.87 <   0.0000E+00
   0  11   6       39.53       27.47       10.88 o   0.7510E-02
  -9  12   6       13.01        4.36       11.21 <   0.0000E+00
  -8  12   6       11.47       17.29        9.87 <   0.0000E+00
  -7  12   6       -6.45        0.95        8.62 <   0.0000E+00
  -6  12   6       19.46       21.14       10.65 <   0.0000E+00
  -5  12   6       91.66       86.89       12.10 o   0.1356E-01
  -4  12   6      109.38       92.76       12.68 o   0.1243E-01
  -3  12   6       -6.96        0.86       11.17 <   0.0000E+00
  -2  12   6       10.75       15.42       10.50 <   0.0000E+00
   3 -14   7        3.38        4.19        9.90 <   0.0000E+00
   4 -14   7       -1.71        0.29       13.79 <   0.0000E+00
   5 -14   7       -1.74        2.26       14.66 <   0.0000E+00
   6 -14   7       51.72       48.85       12.37 o   0.9871E-02
   7 -14   7        5.84        1.95        9.92 <   0.0000E+00
   8 -14   7       26.42        0.51       19.05 <   0.0000E+00
   1 -13   7        1.33        2.92       15.67 <   0.0000E+00
   2 -13   7       19.97       12.83        8.22 o   0.1090E-01
   3 -13   7        4.30        0.82        7.53 <   0.0000E+00
   4 -13   7       -5.63        0.27        6.24 <   0.0000E+00
   5 -13   7       17.00       19.26        8.28 o   0.8626E-02
   6 -13   7        9.63       12.59        7.25 <   0.0000E+00
   7 -13   7       16.18       30.20        7.76 o   0.7423E-02
   8 -13   7       12.39       21.14        7.07 <   0.0000E+00
   9 -13   7       -3.48        1.88       11.06 <   0.0000E+00
  10 -13   7      -10.45        5.53       12.08 <   0.0000E+00
  -1 -12   7       22.43       27.94       10.40 o   0.7875E-02
   0 -12   7       42.19       39.73        9.57 o   0.8743E-02
   1 -12   7       -3.07        0.62        7.05 <   0.0000E+00
   2 -12   7       21.51       34.19        7.48 o   0.7670E-02
   3 -12   7       11.67        3.48        5.41 o   0.9954E-02
   4 -12   7       11.98        5.21        5.65 o   0.1963E-01
   5 -12   7        7.58        0.03        8.26 <   0.0000E+00
   6 -12   7       10.51        5.46        5.74 <   0.0000E+00
   7 -12   7       18.50       17.11        5.73 o   0.9362E-02
   8 -12   7       12.39       13.10        7.83 <   0.0000E+00
   9 -12   7       -3.89        3.17       10.45 <   0.0000E+00
  10 -12   7        5.74        0.85       14.13 <   0.0000E+00
  11 -12   7       41.17       53.08       14.34 o   0.9416E-02
  -3 -11   7       -7.78        1.26       15.36 <   0.0000E+00
  -2 -11   7       13.52       20.20        7.53 <   0.0000E+00
  -1 -11   7       14.64       27.49        9.26 <   0.0000E+00
   0 -11   7       13.62       14.24        6.37 o   0.1048E-01
   1 -11   7        4.30        4.33        6.17 <   0.0000E+00
   2 -11   7       65.03       59.10        8.37 o   0.1066E-01
   3 -11   7       10.65        7.78        8.41 <   0.0000E+00
   4 -11   7        8.81       17.76        5.43 <   0.0000E+00
   5 -11   7       -0.55        0.01        3.05 <   0.0000E+00
   6 -11   7       18.16       26.83        5.63 o   0.7697E-02
   7 -11   7       12.49       10.66        5.18 o   0.1378E-01
   8 -11   7        5.12        0.94        6.19 <   0.0000E+00
   9 -11   7       -7.58        3.04        7.99 <   0.0000E+00
  10 -11   7       15.16       12.62       10.65 <   0.0000E+00
  11 -11   7        4.30        0.04       11.27 <   0.0000E+00
  12 -11   7        8.81        0.24       11.47 <   0.0000E+00
  -4 -10   7       -7.58        2.47       10.24 <   0.0000E+00
  -3 -10   7       34.82       33.46        7.29 o   0.8336E-02
  -2 -10   7        8.19        8.50        6.55 <   0.0000E+00
  -1 -10   7       45.68       40.75       10.45 o   0.8545E-02
   0 -10   7       -1.64        1.11       15.39 <   0.0000E+00
   1 -10   7        7.99       21.55        6.37 <   0.0000E+00
   2 -10   7       52.43       61.70        6.77 o   0.1060E-01
   3 -10   7        6.04        2.11        3.88 <   0.0000E+00
   4 -10   7      341.59      317.59        9.33 o   0.1543E-02
   5 -10   7      466.11      449.53       14.68 o   0.5647E-03
   6 -10   7        6.45        2.17        4.88 <   0.0000E+00
   7 -10   7       12.29        7.00        4.57 o   0.1962E-01
   8 -10   7        0.61        0.07        3.38 <   0.0000E+00
   9 -10   7       -0.61        4.39        6.58 <   0.0000E+00
  10 -10   7       23.55       23.45       13.72 <   0.0000E+00
  11 -10   7       20.48       19.72       11.47 <   0.0000E+00
  12 -10   7       19.25        1.34       15.77 <   0.0000E+00
  -5  -9   7       23.35       17.54       10.65 o   0.8901E-02
  -4  -9   7        0.68        0.55        2.60 <   0.0000E+00
  -3  -9   7       19.73       22.45        4.75 o   0.8170E-02
  -2  -9   7        0.92        0.36        2.84 <   0.0000E+00
  -1  -9   7       50.39       57.38        6.78 o   0.1029E-01
   0  -9   7       35.02       35.76        7.58 o   0.8480E-02
   1  -9   7      134.98      146.04       11.67 o   0.1052E-01
   2  -9   7      340.16      326.27       10.43 o   0.1468E-02
   3  -9   7      210.01      207.68        7.92 o   0.5568E-02
   4  -9   7      119.96      117.43        5.73 o   0.1375E-01
   5  -9   7       20.89       16.71        5.22 o   0.9313E-02
   6  -9   7      176.56      159.64        9.23 o   0.8721E-02
   7  -9   7      147.27      156.38        8.11 o   0.9692E-02
   8  -9   7        7.68        1.37        4.83 <   0.0000E+00
   9  -9   7        5.12        5.19        9.01 <   0.0000E+00
  10  -9   7       46.08       41.22       10.65 o   0.8703E-02
  11  -9   7       16.80        4.23       10.45 <   0.0000E+00
  12  -9   7        8.40        0.08        9.22 <   0.0000E+00
  -6  -8   7       -8.19        0.95        5.91 <   0.0000E+00
  -5  -8   7        8.40        2.72        5.61 <   0.0000E+00
  -4  -8   7       65.13       64.51        5.47 o   0.1190E-01
  -3  -8   7        2.82        0.21        4.00 <   0.0000E+00
  -2  -8   7        6.08        0.24        3.93 <   0.0000E+00
  -1  -8   7      811.51      816.96       21.66 o   0.1151E-03
   0  -8   7       38.10       39.11        3.87 o   0.8754E-02
   1  -8   7       28.54       31.51        4.58 o   0.8125E-02
   2  -8   7        0.27        4.21        2.05 <   0.0000E+00
   3  -8   7      319.04      294.62        8.88 o   0.1938E-02
   4  -8   7      643.04      598.26       19.70 o   0.2503E-03
   5  -8   7      173.38      174.94        7.48 o   0.8317E-02
   6  -8   7       77.01       66.81        5.44 o   0.1112E-01
   7  -8   7      707.97      654.74       23.59 o   0.1946E-03
   8  -8   7      234.73      175.41       18.23 o   0.5181E-02
   9  -8   7       17.21       20.21        8.19 o   0.8386E-02
  10  -8   7       24.37       14.69        9.22 o   0.9525E-02
  11  -8   7        0.20        1.90        6.15 <   0.0000E+00
  12  -8   7       20.48       24.34        9.63 o   0.8062E-02
  13  -8   7        1.84        0.96       22.93 <   0.0000E+00
  -7  -7   7        1.95        7.06       16.10 <   0.0000E+00
  -6  -7   7       58.92       55.24        5.83 o   0.1037E-01
  -5  -7   7       -6.62        0.04        5.13 <   0.0000E+00
  -4  -7   7       27.39       25.41        3.75 o   0.8094E-02
  -3  -7   7       37.23       42.66        3.46 o   0.8784E-02
  -2  -7   7      176.81      169.94        5.76 o   0.8466E-02
  -1  -7   7      132.98      149.18        5.12 o   0.9844E-02
   0  -7   7       32.41       36.90        3.22 o   0.8337E-02
   1  -7   7       -2.53        0.05        3.31 <   0.0000E+00
   2  -7   7        7.24        3.80        2.90 o   0.1475E-01
   3  -7   7        2.00        0.95        5.76 <   0.0000E+00
   4  -7   7      171.98      170.70        6.72 o   0.8785E-02
   5  -7   7       -2.77        2.78        4.17 <   0.0000E+00
   6  -7   7      404.83      386.08       13.30 o   0.8896E-03
   7  -7   7      151.98      148.79        9.83 o   0.1091E-01
   8  -7   7        0.61        1.60        4.87 <   0.0000E+00
   9  -7   7       21.71       16.75        8.19 o   0.9169E-02
  10  -7   7       42.60       39.20        8.40 o   0.8600E-02
  11  -7   7        2.25        1.69        8.40 <   0.0000E+00
  12  -7   7       -2.46        0.00        8.81 <   0.0000E+00
  13  -7   7        0.41        3.23       10.16 <   0.0000E+00
  -8  -6   7       -2.77        1.07        6.14 <   0.0000E+00
  -7  -6   7       19.19       12.54        5.05 o   0.1117E-01
  -6  -6   7        7.58        7.71        4.21 <   0.0000E+00
  -5  -6   7      168.82      172.11        6.66 o   0.8273E-02
  -4  -6   7      156.74      161.94        5.59 o   0.9501E-02
  -3  -6   7       47.62       43.52        3.48 o   0.8857E-02
  -2  -6   7      672.64      697.61       13.84 o   0.1710E-03
  -1  -6   7       80.14       84.92        3.94 o   0.1330E-01
   0  -6   7       82.95       75.51        4.38 o   0.1214E-01
   1  -6   7      185.50      195.82        5.54 o   0.6241E-02
   2  -6   7      364.23      342.76        8.09 o   0.1269E-02
   3  -6   7        1.50        0.02        6.36 <   0.0000E+00
   4  -6   7      126.44      132.87        5.62 o   0.1228E-01
   5  -6   7      325.87      307.33        9.13 o   0.1697E-02
   6  -6   7        8.74        6.81        2.79 o   0.2087E-01
   7  -6   7       57.35       52.20       10.04 o   0.9748E-02
   8  -6   7       10.86       21.83        6.55 <   0.0000E+00
   9  -6   7      131.29      137.37       11.06 o   0.1183E-01
  10  -6   7       72.30       73.29       10.86 o   0.1274E-01
  11  -6   7       21.30        9.93       11.88 <   0.0000E+00
  12  -6   7        6.96        0.12        9.01 <   0.0000E+00
  13  -6   7        8.19       10.80        9.63 <   0.0000E+00
  -9  -5   7       21.92       12.96        9.88 o   0.1060E-01
  -8  -5   7        3.00        8.85        5.37 <   0.0000E+00
  -7  -5   7       20.96       27.04        4.95 o   0.7829E-02
  -6  -5   7       41.99       43.61        3.98 o   0.9146E-02
  -5  -5   7       79.93       78.34        4.33 o   0.1314E-01
  -4  -5   7      224.98      215.00        6.15 o   0.4867E-02
  -3  -5   7       87.13       84.58        3.69 o   0.1365E-01
  -2  -5   7       25.30       26.83        2.98 o   0.8106E-02
  -1  -5   7      164.98      162.90        7.54 o   0.9512E-02
   0  -5   7       15.16       24.45        4.78 o   0.7773E-02
   1  -5   7      132.72      126.13        6.59 o   0.1262E-01
   2  -5   7     1216.64     1181.21       27.91 o   0.4771E-04
   3  -5   7      145.01      146.27        7.53 o   0.1162E-01
   4  -5   7      193.49      204.43        6.95 o   0.5645E-02
   5  -5   7       84.86       79.18        5.03 o   0.1239E-01
   6  -5   7       28.68       34.34        5.44 o   0.8092E-02
   7  -5   7       46.49       41.83        5.44 o   0.8741E-02
   8  -5   7      103.44      109.32        9.83 o   0.1365E-01
   9  -5   7      116.34      102.77       11.88 o   0.1285E-01
  10  -5   7       69.84       68.94        9.01 o   0.1225E-01
  11  -5   7       35.43       30.42        9.01 o   0.7940E-02
  12  -5   7        0.41        0.06        5.72 <   0.0000E+00
 -10  -4   7       -8.60       10.77       14.95 <   0.0000E+00
  -9  -4   7        5.22        0.53        7.50 <   0.0000E+00
  -8  -4   7       24.89        5.06        8.49 o   0.1689E-01
  -7  -4   7       16.59       16.76        5.44 o   0.9503E-02
  -6  -4   7       -1.91        0.10        7.17 <   0.0000E+00
  -5  -4   7        6.35       11.23        3.92 <   0.0000E+00
  -4  -4   7        1.78        0.21        8.68 <   0.0000E+00
  -3  -4   7       55.71       57.46        3.25 o   0.1077E-01
  -2  -4   7        0.00        1.61        1.39 <   0.0000E+00
  -1  -4   7     1244.40     1259.22       38.17 o   0.4186E-04
   0  -4   7        7.07        1.05        3.89 <   0.0000E+00
   1  -4   7        5.53        4.18        3.72 <   0.0000E+00
   2  -4   7      378.78      412.88        9.23 o   0.7287E-03
   3  -4   7       73.87       79.78        4.03 o   0.1281E-01
   4  -4   7       34.46       47.68        2.58 o   0.8713E-02
   5  -4   7       16.90       22.13        2.61 o   0.8083E-02
   6  -4   7       -5.74        1.48        4.72 <   0.0000E+00
   7  -4   7       37.58       31.01        5.68 o   0.7829E-02
   8  -4   7       -0.82        3.02        3.49 <   0.0000E+00
   9  -4   7        3.69        4.78        4.87 <   0.0000E+00
  10  -4   7       88.69      100.74       10.04 o   0.1281E-01
  11  -4   7        1.43        0.28       16.11 <   0.0000E+00
 -10  -3   7       13.01       15.41        8.04 <   0.0000E+00
  -9  -3   7       15.67        6.88        6.23 o   0.1886E-01
  -8  -3   7        2.25        1.01        5.17 <   0.0000E+00
  -7  -3   7      101.18      108.51        7.56 o   0.1338E-01
  -6  -3   7       41.17       32.45        5.05 o   0.7878E-02
  -5  -3   7      101.93      113.36        5.31 o   0.1288E-01
  -4  -3   7       -0.34        0.00        2.10 <   0.0000E+00
  -3  -3   7      339.19      335.95       11.74 o   0.1395E-02
  -2  -3   7      645.39      638.27       21.51 o   0.2223E-03
  -1  -3   7      355.67      388.22       12.31 o   0.9073E-03
   0  -3   7       85.72       81.15        5.60 o   0.1281E-01
   1  -3   7      108.35      120.34        5.15 o   0.1207E-01
   2  -3   7       49.70       59.75        3.11 o   0.1028E-01
   3  -3   7      274.60      258.13        7.87 o   0.2870E-02
   4  -3   7       26.73       28.97        2.19 o   0.8099E-02
   5  -3   7        9.15       11.73        2.35 o   0.1175E-01
   6  -3   7        6.83        6.72        2.97 o   0.2146E-01
   7  -3   7      251.11      251.23       11.04 o   0.3355E-02
   8  -3   7        9.42       13.81        4.18 o   0.1045E-01
   9  -3   7       12.70       16.39        4.14 o   0.9358E-02
  10  -3   7        5.94       10.44        9.63 <   0.0000E+00
  12  -3   7       17.41       15.44       10.86 <   0.0000E+00
 -11  -2   7      -11.88        7.68       13.31 <   0.0000E+00
 -10  -2   7       15.16        4.71        6.78 o   0.1797E-01
  -9  -2   7       18.84        2.00        6.76 o   0.2246E-02
  -8  -2   7        2.05        0.91        9.42 <   0.0000E+00
  -7  -2   7       98.04      104.40        7.21 o   0.1367E-01
  -6  -2   7       62.40       58.30        5.46 o   0.1056E-01
  -5  -2   7      303.96      306.04       10.13 o   0.1881E-02
  -4  -2   7       88.69       90.88        5.45 o   0.1409E-01
  -3  -2   7       43.01       53.07        3.91 o   0.9572E-02
  -2  -2   7       78.86       85.11        5.58 o   0.1321E-01
  -1  -2   7      140.37      158.73        4.88 o   0.9418E-02
   0  -2   7       94.73       97.35        5.23 o   0.1436E-01
   1  -2   7      137.79      143.12        4.15 o   0.1148E-01
   2  -2   7      166.73      145.69        4.36 o   0.9580E-02
   3  -2   7       84.28       90.03        3.04 o   0.1351E-01
   4  -2   7        8.91       14.83        1.97 o   0.1024E-01
   5  -2   7       -0.68        0.54        1.71 <   0.0000E+00
   6  -2   7        2.73        6.61        3.68 <   0.0000E+00
   7  -2   7        5.19        0.16        3.20 <   0.0000E+00
   8  -2   7       18.95       23.30        3.77 o   0.8001E-02
   9  -2   7       29.80       38.89        6.35 o   0.8209E-02
  10  -2   7        7.58        1.71        5.74 <   0.0000E+00
  11  -2   7        4.30        0.50       10.45 <   0.0000E+00
  12  -2   7       -1.02        0.21       17.38 <   0.0000E+00
 -11  -1   7       29.60       22.38        8.11 o   0.7968E-02
 -10  -1   7       20.28       26.02        7.78 o   0.7833E-02
  -9  -1   7        6.55        3.45        5.12 <   0.0000E+00
  -8  -1   7       92.27       92.24        7.60 o   0.1430E-01
  -7  -1   7       -2.46        0.05        3.60 <   0.0000E+00
  -6  -1   7      167.20      174.28        6.31 o   0.8092E-02
  -5  -1   7      198.58      238.30        8.26 o   0.3300E-02
  -4  -1   7       23.04       22.74        4.00 o   0.8366E-02
  -3  -1   7      120.03      112.99        6.23 o   0.1330E-01
  -2  -1   7      571.35      596.04       18.93 o   0.2625E-03
  -1  -1   7       86.64       82.15        3.71 o   0.1307E-01
   0  -1   7       24.63       13.91        2.13 o   0.1081E-01
   1  -1   7     2146.84     2111.02       41.41 o   0.1400E-04
   2  -1   7      336.57      353.35        7.25 o   0.1200E-02
   3  -1   7      213.53      188.38        5.20 o   0.6067E-02
   4  -1   7       16.55       12.28        1.85 o   0.1213E-01
   5  -1   7      247.37      232.26        7.23 o   0.3868E-02
   6  -1   7        1.50        2.32        5.01 <   0.0000E+00
   7  -1   7       58.48       62.23        3.73 o   0.1116E-01
   8  -1   7       11.27        5.79        3.14 o   0.2094E-01
   9  -1   7        5.33        0.08        4.71 <   0.0000E+00
  11  -1   7       17.21       22.73       16.39 <   0.0000E+00
 -12   0   7      -19.66        0.08        9.01 <   0.0000E+00
 -11   0   7       -4.51        2.12        8.19 <   0.0000E+00
 -10   0   7       20.48       10.61       10.04 o   0.1273E-01
  -9   0   7        3.69        4.64        5.39 <   0.0000E+00
  -8   0   7      173.89      178.06        8.41 o   0.7884E-02
  -7   0   7      185.77      175.77        7.08 o   0.7710E-02
  -6   0   7       37.48       41.55        3.83 o   0.8773E-02
  -5   0   7      110.50      127.56        6.40 o   0.1171E-01
  -4   0   7       49.77       62.16        4.57 o   0.1035E-01
  -3   0   7      790.20      778.89       25.91 o   0.1327E-03
  -2   0   7       88.79       79.80        3.52 o   0.1219E-01
  -1   0   7      137.08      126.08        4.27 o   0.1219E-01
   0   0   7       18.13       28.03        2.06 o   0.7663E-02
   1   0   7     1926.56     1875.78       36.52 o   0.1760E-04
   2   0   7        4.35        6.97        2.00 o   0.1995E-01
   3   0   7       10.65        5.36        1.63 o   0.2047E-01
   4   0   7        0.78        2.37        1.16 <   0.0000E+00
   5   0   7       -0.82        0.80        1.25 <   0.0000E+00
   6   0   7       53.29       54.27        3.19 o   0.1047E-01
   7   0   7       47.26       45.82        3.44 o   0.9465E-02
   8   0   7       10.86        6.24        3.57 o   0.2097E-01
   9   0   7      -12.70        8.20        7.58 <   0.0000E+00
  10   0   7       49.36       45.12        9.56 o   0.9283E-02
  11   0   7       21.30        0.01       12.05 <   0.0000E+00
 -12   1   7       -1.84        2.13       17.88 <   0.0000E+00
 -11   1   7       13.93        3.70       11.06 <   0.0000E+00
 -10   1   7       76.81       73.03        7.97 o   0.1241E-01
  -9   1   7       56.43       49.46        7.02 o   0.9367E-02
  -8   1   7      118.28      118.05        7.84 o   0.1399E-01
  -7   1   7       50.32       59.86        4.04 o   0.1037E-01
  -6   1   7       11.67       10.96        3.81 o   0.1360E-01
  -5   1   7      180.04      172.81        7.98 o   0.8232E-02
  -4   1   7       23.83       14.20        4.07 o   0.1030E-01
  -3   1   7      300.68      288.28        9.36 o   0.2192E-02
  -2   1   7       75.12       71.11        3.25 o   0.1242E-01
  -1   1   7     1758.50     1530.51       32.13 o   0.2483E-04
   0   1   7      918.68      787.66       17.79 o   0.1139E-03
   1   1   7      735.99      634.83       13.17 o   0.2003E-03
   2   1   7       24.46       18.93        2.17 o   0.8618E-02
   3   1   7       58.75       58.16        2.39 o   0.1107E-01
   4   1   7       36.34       41.97        2.51 o   0.8701E-02
   5   1   7       31.01       25.11        2.48 o   0.7899E-02
   6   1   7        4.20        0.71        2.19 <   0.0000E+00
   7   1   7       13.42       14.11        3.07 o   0.1070E-01
   8   1   7       25.71       29.57        5.29 o   0.8003E-02
   9   1   7        2.97       13.70        8.62 <   0.0000E+00
  10   1   7      -11.47        2.21        8.28 <   0.0000E+00
 -12   2   7       -3.69        3.64        9.42 <   0.0000E+00
 -11   2   7       15.16       14.50        7.17 o   0.1040E-01
 -10   2   7       58.07       54.32        6.68 o   0.1016E-01
  -9   2   7      162.22      165.53        9.21 o   0.9183E-02
  -8   2   7       23.96       21.37        5.31 o   0.8356E-02
  -7   2   7        1.43        1.50        6.99 <   0.0000E+00
  -6   2   7       71.38       91.72        6.59 o   0.1180E-01
  -5   2   7       46.63       51.36        4.34 o   0.9774E-02
  -4   2   7      113.13      108.07        5.15 o   0.1381E-01
  -3   2   7       51.00       50.84        3.72 o   0.9850E-02
  -2   2   7     1641.29     1464.62       33.21 o   0.2800E-04
  -1   2   7       19.56       12.51        2.16 o   0.1159E-01
   0   2   7     1084.78      988.40       20.84 o   0.6836E-04
   1   2   7      818.06      779.03       13.44 o   0.1275E-03
   2   2   7      349.75      371.52        7.35 o   0.9941E-03
   3   2   7       68.65       70.19        2.95 o   0.1233E-01
   4   2   7        1.76        5.96        4.94 <   0.0000E+00
   5   2   7       17.10       24.22        2.61 o   0.7868E-02
   6   2   7      404.73      381.28       11.86 o   0.9094E-03
   7   2   7      140.51      136.14       10.45 o   0.1206E-01
   8   2   7       40.45       29.38        8.12 o   0.7600E-02
   9   2   7       10.65        1.51        9.71 <   0.0000E+00
  10   2   7        0.61        0.04        9.02 <   0.0000E+00
 -12   3   7       -4.71        0.03       13.52 <   0.0000E+00
 -11   3   7       85.21       71.91       12.90 o   0.1133E-01
 -10   3   7      118.59      106.38       12.90 o   0.1294E-01
  -9   3   7        8.91        4.90        3.95 o   0.2068E-01
  -8   3   7        1.84        4.48        8.11 <   0.0000E+00
  -7   3   7      191.30      190.85       12.49 o   0.6951E-02
  -6   3   7      143.58      135.94        8.26 o   0.1173E-01
  -5   3   7      177.17      164.83        6.88 o   0.8581E-02
  -4   3   7        5.12       12.11        3.56 <   0.0000E+00
  -3   3   7       32.31       37.09        3.26 o   0.8331E-02
  -2   3   7      307.64      298.98        7.34 o   0.1960E-02
  -1   3   7      196.18      175.64        5.07 o   0.7195E-02
   0   3   7       11.39       17.70        2.32 o   0.8895E-02
   1   3   7        2.32        1.93        1.95 <   0.0000E+00
   2   3   7      591.98      529.60       11.27 o   0.3384E-03
   3   3   7       34.17       23.46        2.48 o   0.7690E-02
   4   3   7     1000.35      960.80       25.24 o   0.7600E-04
   5   3   7       34.05       30.35        3.21 o   0.8059E-02
   6   3   7        4.51        0.31        5.21 <   0.0000E+00
   7   3   7        6.01        8.35        5.73 <   0.0000E+00
   8   3   7       10.34        6.53        7.90 <   0.0000E+00
   9   3   7       -4.92        7.07       12.90 <   0.0000E+00
 -13   4   7       18.84       11.90       10.24 <   0.0000E+00
 -12   4   7        8.19       20.23       10.24 <   0.0000E+00
 -11   4   7       -1.23        0.35       12.38 <   0.0000E+00
 -10   4   7       41.78       39.89       12.49 o   0.8743E-02
  -9   4   7       47.42       39.08        4.85 o   0.8332E-02
  -8   4   7       18.95       25.14        4.94 o   0.7939E-02
  -7   4   7       73.53       76.60        8.40 o   0.1284E-01
  -6   4   7      447.54      427.98       21.51 o   0.6494E-03
  -5   4   7       11.67        8.73        3.83 o   0.1739E-01
  -4   4   7       -2.25        0.13        3.67 <   0.0000E+00
  -3   4   7      250.05      230.35        6.53 o   0.3880E-02
  -2   4   7      165.50      164.09        5.10 o   0.9455E-02
  -1   4   7      192.16      188.87        5.21 o   0.7020E-02
   0   4   7      215.23      205.22        5.93 o   0.5527E-02
   1   4   7      122.45      125.14        4.04 o   0.1320E-01
   2   4   7      601.48      589.18       13.08 o   0.2727E-03
   3   4   7       91.71       92.08        4.10 o   0.1429E-01
   4   4   7       50.18       56.59        3.21 o   0.1027E-01
   5   4   7       77.42       62.82        6.98 o   0.1019E-01
   6   4   7        3.07        8.65        4.85 <   0.0000E+00
   7   4   7       90.39       86.75        8.43 o   0.1362E-01
   8   4   7       66.77       35.60       15.57 o   0.6734E-02
 -13   5   7      -18.84        0.41       15.36 <   0.0000E+00
 -12   5   7        3.69        0.00        9.83 <   0.0000E+00
 -11   5   7       11.27        7.58        8.81 <   0.0000E+00
 -10   5   7       34.00       26.01       12.29 o   0.7731E-02
  -9   5   7       14.95       14.06        4.64 o   0.1084E-01
  -8   5   7      121.36      139.49        7.74 o   0.1049E-01
  -7   5   7        3.07        2.34        6.96 <   0.0000E+00
  -6   5   7       32.16       46.48        9.42 o   0.8540E-02
  -5   5   7      116.34      136.39       11.27 o   0.1053E-01
  -4   5   7       68.97       77.41        4.24 o   0.1231E-01
  -3   5   7      342.26      324.49        8.08 o   0.1492E-02
  -2   5   7        8.81        6.16        3.04 o   0.2156E-01
  -1   5   7        1.68       10.73        4.99 <   0.0000E+00
   0   5   7       26.83       19.36        3.92 o   0.8298E-02
   1   5   7      363.27      341.64        8.59 o   0.1283E-02
   2   5   7        6.64        4.97        2.42 o   0.2127E-01
   3   5   7       30.16       22.62        3.85 o   0.7923E-02
   4   5   7       32.46       30.58        5.89 o   0.8144E-02
   5   5   7       25.88       24.99        6.31 o   0.8180E-02
   6   5   7       -0.61        0.03        4.31 <   0.0000E+00
   7   5   7        8.60        0.12        7.58 <   0.0000E+00
 -13   6   7        8.60        0.09       12.29 <   0.0000E+00
 -12   6   7      -10.24        2.18       13.72 <   0.0000E+00
 -11   6   7       51.21       43.89       12.70 o   0.8875E-02
 -10   6   7       -4.51        0.09        9.01 <   0.0000E+00
  -9   6   7       97.91       99.45       13.52 o   0.1424E-01
  -8   6   7      181.27      163.20       14.95 o   0.8330E-02
  -7   6   7      335.91      311.94       19.46 o   0.1631E-02
  -6   6   7       96.88      105.41       10.65 o   0.1332E-01
  -5   6   7        7.99        3.95        4.85 <   0.0000E+00
  -4   6   7       10.38        9.15        4.26 o   0.1588E-01
  -3   6   7       20.76       18.98        4.25 o   0.8795E-02
  -2   6   7       31.82       29.39        4.45 o   0.8083E-02
  -1   6   7      238.62      249.48        8.39 o   0.3305E-02
   0   6   7        8.74       19.65        3.83 o   0.8147E-02
   1   6   7        3.12        4.76        2.96 <   0.0000E+00
   2   6   7       18.54       22.59        3.57 o   0.8112E-02
   3   6   7        7.44        5.61        4.59 <   0.0000E+00
   4   6   7       -3.76        0.02        5.69 <   0.0000E+00
   5   6   7       34.96       40.81        6.96 o   0.8582E-02
   6   6   7       -4.10        0.05       10.49 <   0.0000E+00
 -12   7   7       14.95        1.72       17.00 <   0.0000E+00
 -11   7   7       18.64       22.47       11.06 <   0.0000E+00
 -10   7   7      -15.16       10.28        9.22 <   0.0000E+00
  -9   7   7       -2.25        1.11        8.19 <   0.0000E+00
  -8   7   7      244.35      255.55       18.02 o   0.3059E-02
  -7   7   7       10.24        1.82        9.83 <   0.0000E+00
  -6   7   7      499.36      450.28       18.34 o   0.5313E-03
  -5   7   7      107.33      104.88        7.91 o   0.1408E-01
  -4   7   7       22.33       20.79        5.77 o   0.8472E-02
  -3   7   7      394.49      410.58       11.32 o   0.7305E-03
  -2   7   7       20.41       26.12        4.42 o   0.7924E-02
  -1   7   7       20.69       28.09        4.75 o   0.7793E-02
   0   7   7       28.40       28.34        4.95 o   0.8165E-02
   1   7   7        0.61        1.90        2.11 <   0.0000E+00
   2   7   7       18.79       18.48        4.30 o   0.8996E-02
   3   7   7       34.07       44.07        6.21 o   0.8595E-02
   4   7   7        5.33        3.14        7.77 <   0.0000E+00
   5   7   7        1.64        1.78       14.39 <   0.0000E+00
 -12   8   7      -24.17        0.48       16.39 <   0.0000E+00
 -11   8   7        4.51        5.79       14.95 <   0.0000E+00
 -10   8   7       55.51       58.65       14.54 o   0.1080E-01
  -9   8   7        1.84        1.43       16.71 <   0.0000E+00
  -8   8   7        9.83       14.71        8.40 <   0.0000E+00
  -7   8   7       -8.40        1.49       10.04 <   0.0000E+00
  -6   8   7      153.10      135.77       10.61 o   0.1073E-01
  -5   8   7        9.01       10.35        5.44 <   0.0000E+00
  -4   8   7       15.16       21.23        5.23 o   0.8225E-02
  -3   8   7       15.46        1.62        5.94 o   0.2130E-02
  -2   8   7      117.77      115.31        6.72 o   0.1386E-01
  -1   8   7       13.16       12.84        4.40 o   0.1157E-01
   0   8   7       51.82       64.63        5.49 o   0.1058E-01
   1   8   7       14.61       17.57        4.43 o   0.9043E-02
   2   8   7       -3.76        0.46        6.53 <   0.0000E+00
   3   8   7        9.83        0.94        7.53 <   0.0000E+00
   4   8   7       20.89       11.27        9.09 o   0.1197E-01
 -12   9   7       17.21        0.14       17.21 <   0.0000E+00
 -11   9   7       -0.82        0.47        8.16 <   0.0000E+00
 -10   9   7        8.60        1.61       12.08 <   0.0000E+00
  -9   9   7       25.60       26.55        9.42 o   0.8117E-02
  -8   9   7       -8.60        0.01        8.60 <   0.0000E+00
  -7   9   7        3.17       10.39        7.79 <   0.0000E+00
  -6   9   7       62.47       67.60        6.48 o   0.1166E-01
  -5   9   7       95.45       98.19        6.48 o   0.1407E-01
  -4   9   7       17.41       13.15        4.52 o   0.1094E-01
  -3   9   7      102.07      114.00        7.55 o   0.1278E-01
  -2   9   7        6.21        6.05        5.97 <   0.0000E+00
  -1   9   7      167.54      170.83        8.74 o   0.8596E-02
   0   9   7       26.42       36.22        8.60 o   0.7965E-02
   1   9   7        7.27       10.43       10.65 <   0.0000E+00
   2   9   7       16.59        0.88        9.81 <   0.0000E+00
   3   9   7       27.14       32.21        9.49 o   0.8006E-02
 -11  10   7      -14.54        0.02       11.47 <   0.0000E+00
 -10  10   7      -11.67        6.00       16.18 <   0.0000E+00
  -9  10   7       38.10       31.71       12.29 o   0.7935E-02
  -8  10   7       -3.58        0.02        7.46 <   0.0000E+00
  -7  10   7        3.48       10.95        8.13 <   0.0000E+00
  -6  10   7       20.28       19.29        8.05 o   0.8765E-02
  -5  10   7       41.85       34.35        5.81 o   0.8037E-02
  -4  10   7        8.26        0.15        6.09 <   0.0000E+00
  -3  10   7       64.38       69.61        7.68 o   0.1188E-01
  -2  10   7       -7.85        4.56        4.92 <   0.0000E+00
  -1  10   7       50.08       52.81        9.79 o   0.1012E-01
   0  10   7       15.98        0.67        8.36 <   0.0000E+00
   1  10   7       11.88        6.49        8.55 <   0.0000E+00
 -10  11   7        3.69        2.83       14.34 <   0.0000E+00
  -9  11   7       -9.83        7.60       10.65 <   0.0000E+00
  -8  11   7       16.39       11.19       10.87 <   0.0000E+00
  -7  11   7       70.05       69.23       11.00 o   0.1245E-01
  -6  11   7       -7.37        0.79        7.49 <   0.0000E+00
  -5  11   7       71.79       66.96       12.41 o   0.1174E-01
  -4  11   7        2.39        4.40        5.33 <   0.0000E+00
  -3  11   7       97.56       95.60        9.15 o   0.1432E-01
  -2  11   7       46.29       38.35        9.16 o   0.8320E-02
  -1  11   7       10.04        0.34        9.30 <   0.0000E+00
  -8  12   7       -8.30        0.14       11.20 <   0.0000E+00
  -7  12   7        3.38       10.76        8.45 <   0.0000E+00
  -6  12   7      -22.12        0.32       11.87 <   0.0000E+00
  -5  12   7       21.20       19.77        9.85 o   0.8634E-02
  -4  12   7       16.18        2.72       11.43 <   0.0000E+00
   5 -14   8       20.96       11.00        8.58 o   0.1197E-01
   6 -14   8        7.78        8.03        8.69 <   0.0000E+00
   1 -13   8      -10.04        4.34        8.30 <   0.0000E+00
   2 -13   8       25.09       27.03       10.49 o   0.8047E-02
   3 -13   8        4.81       13.05       10.72 <   0.0000E+00
   4 -13   8        5.53        6.37        7.46 <   0.0000E+00
   5 -13   8        3.07        0.02        8.65 <   0.0000E+00
   6 -13   8       11.78        1.54        7.36 <   0.0000E+00
   7 -13   8       13.52        0.83        8.55 <   0.0000E+00
   8 -13   8        6.96        5.45       11.27 <   0.0000E+00
   9 -13   8       -1.64        0.51       19.79 <   0.0000E+00
  -1 -12   8       -4.71        1.99       10.37 <   0.0000E+00
   0 -12   8       32.26       30.50        8.38 o   0.8179E-02
   1 -12   8        2.87        4.76        6.76 <   0.0000E+00
   2 -12   8        6.35        1.72        6.67 <   0.0000E+00
   3 -12   8        7.48        1.64        7.25 <   0.0000E+00
   4 -12   8        2.59        0.00        5.29 <   0.0000E+00
   5 -12   8       15.77        0.79        9.20 <   0.0000E+00
   6 -12   8       18.74       16.31        6.27 o   0.9438E-02
   7 -12   8       38.51       33.18        8.13 o   0.8103E-02
   8 -12   8       21.92       11.11       14.95 <   0.0000E+00
   9 -12   8        8.40       12.31       11.88 <   0.0000E+00
  10 -12   8       72.51       79.00       18.23 o   0.1261E-01
  -2 -11   8       -8.40        1.98       12.29 <   0.0000E+00
  -1 -11   8       -2.87        0.89       11.67 <   0.0000E+00
   0 -11   8       27.24       22.38        8.26 o   0.8104E-02
   1 -11   8       63.39       65.95        7.75 o   0.1174E-01
   2 -11   8       12.29        0.94        8.55 <   0.0000E+00
   3 -11   8       -5.53        0.96        8.40 <   0.0000E+00
   4 -11   8      190.83      217.67        9.91 o   0.4222E-02
   5 -11   8        1.95        0.25       11.72 <   0.0000E+00
   6 -11   8       26.63       18.05        7.09 o   0.8639E-02
   7 -11   8        4.40        5.03        4.90 <   0.0000E+00
   8 -11   8        0.41        0.00        6.87 <   0.0000E+00
   9 -11   8       -6.14        2.16        9.63 <   0.0000E+00
  10 -11   8       -0.82        0.67       11.31 <   0.0000E+00
  11 -11   8        3.69        0.00       11.88 <   0.0000E+00
  -4 -10   8        5.74        1.20        9.83 <   0.0000E+00
  -3 -10   8        3.17        8.80        6.99 <   0.0000E+00
  -2 -10   8       50.49       63.32        6.30 o   0.1043E-01
  -1 -10   8        9.01       10.60        7.58 <   0.0000E+00
   0 -10   8       13.72       10.96        8.19 <   0.0000E+00
   1 -10   8       42.40       30.04       10.45 o   0.7513E-02
   2 -10   8      150.13      147.75        9.21 o   0.1108E-01
   3 -10   8       37.07       54.18        6.72 o   0.9117E-02
   4 -10   8       20.89       16.68        6.90 o   0.9239E-02
   5 -10   8        6.04        8.08        4.49 <   0.0000E+00
   6 -10   8       56.02       49.64        6.52 o   0.9304E-02
   7 -10   8      174.82      157.96       10.79 o   0.8865E-02
   8 -10   8      -19.46        1.51       12.70 <   0.0000E+00
   9 -10   8       -4.51        4.71        9.22 <   0.0000E+00
  10 -10   8       -6.96        0.89       10.45 <   0.0000E+00
  11 -10   8        6.96        0.45       14.54 <   0.0000E+00
  12 -10   8       14.13        1.38       12.29 <   0.0000E+00
  -5  -9   8        9.01        0.93       10.86 <   0.0000E+00
  -4  -9   8       -4.92        0.05        5.31 <   0.0000E+00
  -3  -9   8       -1.64        5.15       11.05 <   0.0000E+00
  -2  -9   8       -9.01        0.65        3.91 <   0.0000E+00
  -1  -9   8       28.88       36.85        4.51 o   0.8123E-02
   0  -9   8        5.02        3.29        3.41 <   0.0000E+00
   1  -9   8      150.54      119.31       12.70 o   0.1020E-01
   2  -9   8       40.76       37.97        9.01 o   0.8533E-02
   3  -9   8       63.29       49.38        4.55 o   0.8894E-02
   4  -9   8       -1.02        0.35        3.81 <   0.0000E+00
   5  -9   8      414.36      446.73       16.52 o   0.5720E-03
   6  -9   8        1.23        0.57        7.40 <   0.0000E+00
   7  -9   8       58.48       45.03        5.87 o   0.8359E-02
   8  -9   8       16.59        0.55        8.60 <   0.0000E+00
   9  -9   8       66.57       45.55       10.65 o   0.8034E-02
  10  -9   8       -3.69        7.54       10.04 <   0.0000E+00
  11  -9   8       -9.83        2.69        9.63 <   0.0000E+00
  12  -9   8       -8.60        9.06       10.65 <   0.0000E+00
  -6  -8   8       18.64        9.32       12.49 <   0.0000E+00
  -5  -8   8        2.05        0.27       10.43 <   0.0000E+00
  -4  -8   8        6.90        7.64        3.95 <   0.0000E+00
  -3  -8   8        3.00        0.89        3.25 <   0.0000E+00
  -2  -8   8       15.98       15.10        4.06 o   0.9960E-02
  -1  -8   8       35.13       38.15        5.14 o   0.8526E-02
   0  -8   8       -5.94        0.66        3.92 <   0.0000E+00
   1  -8   8      141.74      137.77        7.10 o   0.1194E-01
   2  -8   8        7.17       13.73        7.99 <   0.0000E+00
   3  -8   8      -10.86        1.16        4.50 <   0.0000E+00
   4  -8   8        4.81        1.93        2.92 <   0.0000E+00
   5  -8   8       53.25       58.05        6.31 o   0.1057E-01
   6  -8   8       -1.02        1.09        6.78 <   0.0000E+00
   7  -8   8      210.56      179.84        9.38 o   0.6307E-02
   8  -8   8       35.64       38.65        9.01 o   0.8585E-02
   9  -8   8       30.93       36.65        8.81 o   0.8241E-02
  10  -8   8       -6.14        0.00        7.78 <   0.0000E+00
  11  -8   8       -5.12        4.65       10.45 <   0.0000E+00
  12  -8   8       -3.69        1.16        9.42 <   0.0000E+00
  -7  -7   8       -3.89        5.85       15.57 <   0.0000E+00
  -6  -7   8       15.87       10.19        7.02 o   0.1376E-01
  -5  -7   8       -0.89        5.20        3.19 <   0.0000E+00
  -4  -7   8       76.60       88.81        5.83 o   0.1253E-01
  -3  -7   8        7.44       15.34        3.47 o   0.9636E-02
  -2  -7   8      271.59      258.45       11.15 o   0.2900E-02
  -1  -7   8       62.57       63.14        5.21 o   0.1159E-01
   0  -7   8      325.97      295.59       11.28 o   0.1826E-02
   1  -7   8      289.52      307.71        9.66 o   0.1792E-02
   2  -7   8       69.23       66.12        4.68 o   0.1151E-01
   3  -7   8        2.66        0.02        3.06 <   0.0000E+00
   4  -7   8        4.61        7.81        4.51 <   0.0000E+00
   5  -7   8       37.18       39.85        4.18 o   0.8703E-02
   6  -7   8      269.44      243.83       10.41 o   0.3215E-02
   7  -7   8       26.63       42.20        9.63 o   0.8086E-02
   8  -7   8      123.10      117.70       11.47 o   0.1338E-01
   9  -7   8      -11.47        4.50        7.37 <   0.0000E+00
  10  -7   8       25.60       43.95        9.63 o   0.8047E-02
  11  -7   8       -4.92        0.87        8.81 <   0.0000E+00
  12  -7   8       -2.25       19.35        9.42 <   0.0000E+00
  -8  -6   8        6.35       17.85       12.49 <   0.0000E+00
  -7  -6   8       -4.64        0.64        4.98 <   0.0000E+00
  -6  -6   8       -6.08        0.66        4.52 <   0.0000E+00
  -5  -6   8       24.10       23.42        3.68 o   0.8277E-02
  -4  -6   8        5.74        2.98        3.06 <   0.0000E+00
  -3  -6   8       35.74       41.33        3.74 o   0.8643E-02
  -2  -6   8      190.74      171.88        6.50 o   0.7553E-02
  -1  -6   8       11.81        7.59        3.16 o   0.1901E-01
   0  -6   8       10.10        8.70        3.11 o   0.1717E-01
   1  -6   8       39.05       63.70        3.56 o   0.9392E-02
   2  -6   8       97.43       89.74        5.04 o   0.1316E-01
   3  -6   8      108.35      112.46        7.33 o   0.1379E-01
   4  -6   8        6.14        1.83        4.50 <   0.0000E+00
   5  -6   8       12.56        7.08        3.09 o   0.1956E-01
   6  -6   8      283.47      295.92       15.16 o   0.1902E-02
   7  -6   8      248.65      226.56       15.98 o   0.3973E-02
   8  -6   8       -4.92        0.03        6.76 <   0.0000E+00
   9  -6   8       32.57       32.40        8.60 o   0.8330E-02
  10  -6   8      158.33      146.10       14.34 o   0.1034E-01
  11  -6   8        4.51        2.99        7.99 <   0.0000E+00
  12  -6   8       15.77       16.36        9.83 <   0.0000E+00
  -9  -5   8       -4.92        2.85       13.72 <   0.0000E+00
  -8  -5   8       52.23       47.68        7.04 o   0.9534E-02
  -7  -5   8        7.24       10.59        4.40 <   0.0000E+00
  -6  -5   8        2.94        0.68        3.75 <   0.0000E+00
  -5  -5   8       12.49        9.62        4.27 o   0.1524E-01
  -4  -5   8       55.92       45.21        4.37 o   0.8805E-02
  -3  -5   8       59.45       53.29        4.00 o   0.9842E-02
  -2  -5   8        4.71        5.93        4.13 <   0.0000E+00
  -1  -5   8       10.65        8.33        4.01 o   0.1774E-01
   0  -5   8      784.37      741.73       24.62 o   0.1429E-03
   1  -5   8       10.96        3.53        3.92 o   0.1021E-01
   2  -5   8       96.37       91.29        5.72 o   0.1359E-01
   3  -5   8      143.58      131.08        5.15 o   0.1161E-01
   4  -5   8        7.92        7.03        4.02 o   0.2032E-01
   5  -5   8       45.61       34.72        4.02 o   0.7796E-02
   6  -5   8       32.57       46.27        6.05 o   0.8558E-02
   7  -5   8        7.58        8.88        4.50 <   0.0000E+00
   8  -5   8       39.12       28.18        9.42 o   0.7570E-02
   9  -5   8       35.84       21.66       10.24 o   0.7639E-02
  10  -5   8       22.12       27.82       10.45 o   0.7867E-02
  11  -5   8        2.77        3.50        5.72 <   0.0000E+00
  -9  -4   8        5.74        0.27        8.70 <   0.0000E+00
  -8  -4   8       38.30       42.83        8.70 o   0.8883E-02
  -7  -4   8       16.80       15.26        6.08 o   0.1002E-01
  -6  -4   8       16.59       17.25        6.55 o   0.9253E-02
  -5  -4   8        0.10        0.88        3.14 <   0.0000E+00
  -4  -4   8      260.74      286.82        9.62 o   0.2082E-02
  -3  -4   8      142.01      145.52        5.58 o   0.1126E-01
  -2  -4   8        3.48        3.70        3.21 <   0.0000E+00
  -1  -4   8       14.34       19.17        3.77 o   0.8485E-02
   0  -4   8       12.39       14.59        3.79 o   0.1011E-01
   1  -4   8      407.08      421.26       15.14 o   0.6947E-03
   2  -4   8       56.74       66.16        3.45 o   0.1107E-01
   3  -4   8      391.96      366.93       10.49 o   0.1013E-02
   4  -4   8      105.79      100.75        3.66 o   0.1390E-01
   5  -4   8       16.93       18.92        3.08 o   0.8947E-02
   6  -4   8       32.26       26.92        5.00 o   0.7882E-02
   7  -4   8       22.12       24.32        4.88 o   0.8110E-02
   8  -4   8        6.55        0.06        8.40 <   0.0000E+00
   9  -4   8       32.77       29.13       10.65 o   0.8003E-02
  10  -4   8       18.43       24.83        9.01 o   0.7827E-02
  11  -4   8        7.17       22.40       10.45 <   0.0000E+00
 -10  -3   8       11.78        0.34        8.30 <   0.0000E+00
  -9  -3   8       -1.95        0.72       14.26 <   0.0000E+00
  -8  -3   8        9.63        5.31        7.58 <   0.0000E+00
  -7  -3   8        4.51        0.02        5.53 <   0.0000E+00
  -6  -3   8      112.86      118.88       10.65 o   0.1312E-01
  -5  -3   8      967.65      888.71       24.59 o   0.8839E-04
  -4  -3   8       28.68       18.48        4.90 o   0.8368E-02
  -3  -3   8      626.86      590.46       23.43 o   0.2604E-03
  -2  -3   8       60.35       85.77        4.39 o   0.1083E-01
  -1  -3   8       25.09       41.22        4.95 o   0.7971E-02
   0  -3   8      461.40      471.37       12.78 o   0.5073E-03
   1  -3   8      251.83      258.60        9.57 o   0.3013E-02
   2  -3   8        2.59        2.60        2.24 <   0.0000E+00
   3  -3   8      284.65      252.54        7.23 o   0.2866E-02
   4  -3   8       27.20       14.13        2.25 o   0.9616E-02
   5  -3   8       64.11       67.91        4.42 o   0.1183E-01
   6  -3   8        6.62        5.67        3.54 <   0.0000E+00
   7  -3   8       -0.51        5.26        2.69 <   0.0000E+00
   8  -3   8        6.04       12.94        5.87 <   0.0000E+00
   9  -3   8        3.89        6.56        5.33 <   0.0000E+00
  10  -3   8      -11.47        0.14        9.83 <   0.0000E+00
 -10  -2   8       26.83       20.61        9.42 o   0.8204E-02
  -9  -2   8       22.33       16.52       10.65 o   0.9214E-02
  -8  -2   8       37.07       38.99        8.40 o   0.8679E-02
  -7  -2   8       68.51       87.05        6.86 o   0.1175E-01
  -6  -2   8      199.09      187.38       10.35 o   0.6664E-02
  -5  -2   8      522.50      551.20       14.08 o   0.3176E-03
  -4  -2   8       13.83       15.08        4.96 o   0.1013E-01
  -3  -2   8       18.74       15.66        3.98 o   0.9803E-02
  -2  -2   8      121.53      110.14        4.59 o   0.1285E-01
  -1  -2   8      100.02       90.78        4.06 o   0.1300E-01
   0  -2   8      712.88      681.39       23.67 o   0.1830E-03
   1  -2   8      477.49      445.55       11.01 o   0.5775E-03
   2  -2   8       -0.15        0.79        1.22 <   0.0000E+00
   3  -2   8      747.60      716.28       16.11 o   0.1596E-03
   4  -2   8      116.87      154.85        3.55 o   0.7610E-02
   5  -2   8       -0.31        0.30        1.55 <   0.0000E+00
   6  -2   8       45.37       50.70        3.30 o   0.9668E-02
   7  -2   8        5.53        5.99        3.67 <   0.0000E+00
   8  -2   8       23.45       19.91        4.63 o   0.8479E-02
   9  -2   8       16.39       20.43        8.19 o   0.8365E-02
 -11  -1   8        8.60        0.20       10.24 <   0.0000E+00
 -10  -1   8       46.90       41.31       10.24 o   0.8735E-02
  -9  -1   8       -5.12        0.97        6.35 <   0.0000E+00
  -8  -1   8      165.91      154.57       11.32 o   0.9616E-02
  -7  -1   8       14.95       25.64        5.08 o   0.7626E-02
  -6  -1   8      124.74      111.33        8.70 o   0.1263E-01
  -5  -1   8       70.97       58.10        6.85 o   0.1002E-01
  -4  -1   8       -4.30        0.20        3.95 <   0.0000E+00
  -3  -1   8       18.43       18.57        4.13 o   0.8845E-02
  -2  -1   8      112.17      110.44        4.85 o   0.1413E-01
  -1  -1   8       -2.73        0.03        2.18 <   0.0000E+00
   0  -1   8       17.07       12.89        3.28 o   0.1092E-01
   1  -1   8       -4.16        0.25        2.01 <   0.0000E+00
   2  -1   8      108.20      107.51        3.69 o   0.1423E-01
   3  -1   8       22.74        6.87        2.48 o   0.1776E-01
   4  -1   8        4.10       10.86        1.84 o   0.1347E-01
   5  -1   8      300.27      321.92        8.36 o   0.1513E-02
   6  -1   8       52.43       48.67        3.91 o   0.9564E-02
   7  -1   8        2.10        0.16        2.97 <   0.0000E+00
   8  -1   8        7.03       14.22        4.14 <   0.0000E+00
   9  -1   8       17.00        7.79        9.63 <   0.0000E+00
  10  -1   8       22.33        1.80       11.06 o   0.2076E-02
  11  -1   8      -10.34        0.35       11.29 <   0.0000E+00
 -11   0   8       12.70        0.05        9.83 <   0.0000E+00
 -10   0   8        5.12        0.20        6.96 <   0.0000E+00
  -9   0   8        1.43        1.17        9.24 <   0.0000E+00
  -8   0   8        9.63       10.21        5.00 <   0.0000E+00
  -7   0   8        4.81        8.61        4.49 <   0.0000E+00
  -6   0   8       64.52       62.97       10.04 o   0.1143E-01
  -5   0   8       42.50       61.24        5.44 o   0.9684E-02
  -4   0   8       39.94       45.07        6.02 o   0.9029E-02
  -3   0   8      131.80      141.64        6.88 o   0.1092E-01
  -2   0   8       73.12       64.86        3.74 o   0.1117E-01
  -1   0   8      146.76      126.21        4.60 o   0.1101E-01
   0   0   8     1000.66      938.18       21.88 o   0.7998E-04
   1   0   8        3.94        0.05        2.16 <   0.0000E+00
   2   0   8       12.80       15.06        2.32 o   0.9769E-02
   3   0   8      228.58      240.69        5.87 o   0.3516E-02
   4   0   8      158.20      161.47        4.58 o   0.9758E-02
   5   0   8       24.82       34.16        2.79 o   0.7865E-02
   6   0   8       42.03       48.31        3.13 o   0.9325E-02
   7   0   8       26.88       20.07        3.23 o   0.8273E-02
   8   0   8        1.23        3.65        8.23 <   0.0000E+00
   9   0   8       20.69        0.60       10.24 o   0.2080E-02
  10   0   8        0.82        0.69        5.64 <   0.0000E+00
 -12   1   8        5.33        1.11       13.72 <   0.0000E+00
 -11   1   8        5.33        5.75        8.40 <   0.0000E+00
 -10   1   8        4.30       10.10        7.78 <   0.0000E+00
  -9   1   8       11.47       13.12        6.72 <   0.0000E+00
  -8   1   8       85.72       75.52        6.24 o   0.1198E-01
  -7   1   8       18.13       14.34        4.79 o   0.1032E-01
  -6   1   8        6.76        0.38        5.94 <   0.0000E+00
  -5   1   8       85.62       70.41        6.35 o   0.1094E-01
  -4   1   8       14.34       20.58        3.68 o   0.8328E-02
  -3   1   8      196.48      185.48        5.69 o   0.6905E-02
  -2   1   8       54.53       56.62        3.22 o   0.1060E-01
  -1   1   8      302.37      321.99        7.17 o   0.1553E-02
   0   1   8       25.30       16.77        2.78 o   0.9113E-02
   1   1   8      224.38      190.28        6.37 o   0.5502E-02
   2   1   8      292.73      262.15        6.48 o   0.2572E-02
   3   1   8      160.68      147.78        4.36 o   0.1012E-01
   4   1   8       83.61       96.68        3.51 o   0.1269E-01
   5   1   8      282.45      312.11        8.46 o   0.1587E-02
   6   1   8       27.75       27.85        3.04 o   0.8162E-02
   7   1   8        4.64        5.45        4.09 <   0.0000E+00
   8   1   8       41.78       44.22       10.86 o   0.9144E-02
   9   1   8       -6.55        0.00        9.63 <   0.0000E+00
  10   1   8       -1.23        0.20       20.31 <   0.0000E+00
 -12   2   8       13.52       30.62       11.27 <   0.0000E+00
 -11   2   8       20.07        1.52       13.11 <   0.0000E+00
 -10   2   8        5.94        0.68       11.06 <   0.0000E+00
  -9   2   8        9.32        4.74        6.33 <   0.0000E+00
  -8   2   8        8.30        1.09        6.16 <   0.0000E+00
  -7   2   8       48.75       61.78        9.83 o   0.1026E-01
  -6   2   8      105.69      124.87        9.22 o   0.1137E-01
  -5   2   8        3.17        1.69        4.26 <   0.0000E+00
  -4   2   8       -0.27        4.49        2.32 <   0.0000E+00
  -3   2   8      302.16      316.87        7.95 o   0.1584E-02
  -2   2   8       18.79       19.15        2.71 o   0.9058E-02
  -1   2   8       99.95      111.31        4.05 o   0.1310E-01
   0   2   8      140.56      140.99        5.07 o   0.1200E-01
   1   2   8       71.21       67.21        2.78 o   0.1166E-01
   2   2   8        4.14       10.98        2.61 <   0.0000E+00
   3   2   8      982.60     1008.33       18.28 o   0.6861E-04
   4   2   8        3.48        5.89        2.23 <   0.0000E+00
   5   2   8       17.82       22.69        2.88 o   0.8020E-02
   6   2   8       67.93       67.70        5.22 o   0.1217E-01
   7   2   8        0.82        0.03        3.69 <   0.0000E+00
   8   2   8       66.36       47.24       14.13 o   0.8299E-02
   9   2   8      -11.27        0.97       17.41 <   0.0000E+00
 -12   3   8        9.01        3.34       10.86 <   0.0000E+00
 -11   3   8       14.13        2.25       10.04 <   0.0000E+00
 -10   3   8      -26.22        3.05       11.06 <   0.0000E+00
  -9   3   8        6.86        6.96        6.37 <   0.0000E+00
  -8   3   8        4.30        0.90        4.24 <   0.0000E+00
  -7   3   8      205.64      179.52       13.52 o   0.6567E-02
  -6   3   8       98.11       79.33        9.83 o   0.1116E-01
  -5   3   8        6.14        5.36        5.33 <   0.0000E+00
  -4   3   8       -2.59        0.39        3.89 <   0.0000E+00
  -3   3   8      164.78      163.80        5.99 o   0.9538E-02
  -2   3   8      539.19      601.20       13.95 o   0.2371E-03
  -1   3   8        1.15        0.83        4.03 <   0.0000E+00
   0   3   8       47.64       63.50        3.12 o   0.1017E-01
   1   3   8      262.48      274.25        6.09 o   0.2534E-02
   2   3   8       15.24        7.11        2.88 o   0.1831E-01
   3   3   8        0.34        0.19        1.55 <   0.0000E+00
   4   3   8        4.56       10.64        2.55 <   0.0000E+00
   5   3   8       88.14       86.46        5.53 o   0.1377E-01
   6   3   8      117.98      117.43        7.97 o   0.1397E-01
   7   3   8       24.78       23.49        9.83 o   0.8235E-02
   8   3   8       -9.42        3.75       10.45 <   0.0000E+00
 -12   4   8       14.75        5.88       10.24 <   0.0000E+00
 -11   4   8       -2.46        0.93        8.40 <   0.0000E+00
 -10   4   8       14.13        8.04       11.27 <   0.0000E+00
  -9   4   8       19.05       20.88        5.82 o   0.8484E-02
  -8   4   8       39.22       45.81        6.29 o   0.9023E-02
  -7   4   8       27.45       19.59        6.76 o   0.8347E-02
  -6   4   8      164.68      161.88       13.31 o   0.9594E-02
  -5   4   8       41.37       40.34        6.55 o   0.8895E-02
  -4   4   8      194.51      206.72        7.66 o   0.5375E-02
  -3   4   8        1.43        0.62        4.71 <   0.0000E+00
  -2   4   8        6.02        5.45        2.68 o   0.2222E-01
  -1   4   8       -2.87        0.05        2.57 <   0.0000E+00
   0   4   8        6.84        7.49        2.70 o   0.1986E-01
   1   4   8        6.88        4.52        2.58 o   0.1514E-01
   2   4   8       -0.26        3.38        2.34 <   0.0000E+00
   3   4   8       13.23       19.11        2.76 o   0.8515E-02
   4   4   8        9.97       20.20        4.22 o   0.8004E-02
   5   4   8        1.95        8.14       12.86 <   0.0000E+00
   6   4   8       14.03        9.29        8.64 <   0.0000E+00
   7   4   8       10.24       24.89       11.67 <   0.0000E+00
 -12   5   8       -1.64        3.08       25.28 <   0.0000E+00
 -11   5   8       22.53       17.87        9.63 o   0.8830E-02
 -10   5   8       48.75       31.02       13.93 o   0.7227E-02
  -9   5   8        9.83        6.13        8.19 <   0.0000E+00
  -8   5   8        0.20        4.63        4.58 <   0.0000E+00
  -7   5   8      321.37      311.52       17.82 o   0.1703E-02
  -6   5   8      125.76      121.78       12.49 o   0.1328E-01
  -5   5   8       15.16       17.99        9.01 <   0.0000E+00
  -4   5   8      281.43      312.42       15.36 o   0.1602E-02
  -3   5   8       88.76      116.12        5.17 o   0.1080E-01
  -2   5   8      265.65      301.17       11.14 o   0.1770E-02
  -1   5   8       74.62       77.10        5.26 o   0.1297E-01
   0   5   8       13.65        2.88        3.75 o   0.6003E-02
   1   5   8      169.70      153.25        6.37 o   0.9336E-02
   2   5   8       24.12       24.38        3.90 o   0.8243E-02
   3   5   8        0.61       11.78        2.99 <   0.0000E+00
   4   5   8       25.40       22.56        6.81 o   0.8228E-02
   5   5   8       -7.31        0.10        5.97 <   0.0000E+00
   6   5   8        9.49        6.31        6.32 <   0.0000E+00
   7   5   8       34.00        0.46       18.84 <   0.0000E+00
 -12   6   8       39.94       15.32       16.39 o   0.8212E-02
 -11   6   8       -3.89       10.77        8.60 <   0.0000E+00
 -10   6   8        4.92       15.02        8.60 <   0.0000E+00
  -9   6   8       -2.05        0.05       23.35 <   0.0000E+00
  -8   6   8        9.83        7.43       11.06 <   0.0000E+00
  -7   6   8       26.01        8.24       11.27 o   0.1472E-01
  -6   6   8       44.24       43.04        8.60 o   0.9203E-02
  -5   6   8        4.92        0.05        5.94 <   0.0000E+00
  -4   6   8      531.00      463.67       17.87 o   0.4789E-03
  -3   6   8       34.10       29.48        4.94 o   0.7955E-02
  -2   6   8       15.50       24.37        4.02 o   0.7785E-02
  -1   6   8        0.89        5.04        2.80 <   0.0000E+00
   0   6   8      112.58      123.96        5.99 o   0.1216E-01
   1   6   8        0.89        1.06        2.34 <   0.0000E+00
   2   6   8       20.89       11.73        4.73 o   0.1164E-01
   3   6   8        7.78        4.30        5.95 <   0.0000E+00
   4   6   8      -11.54        0.15        6.56 <   0.0000E+00
   5   6   8       -3.96        1.93        7.10 <   0.0000E+00
   6   6   8       -3.69        0.64        7.64 <   0.0000E+00
 -12   7   8        3.28        0.42       19.46 <   0.0000E+00
 -11   7   8       19.25        0.39       12.90 <   0.0000E+00
 -10   7   8       10.04        1.12       10.04 <   0.0000E+00
  -9   7   8       17.41        7.34       10.45 <   0.0000E+00
  -8   7   8       41.37       34.19       10.04 o   0.7961E-02
  -7   7   8        9.83       25.99        9.83 <   0.0000E+00
  -6   7   8      128.22      141.99       13.31 o   0.1072E-01
  -5   7   8       36.87       25.55        7.23 o   0.7556E-02
  -4   7   8        2.87        0.18        4.88 <   0.0000E+00
  -3   7   8       63.80       66.55        6.58 o   0.1178E-01
  -2   7   8        1.78        5.20        9.08 <   0.0000E+00
  -1   7   8       58.31       63.54        5.55 o   0.1118E-01
   0   7   8       16.93       23.14        4.08 o   0.7961E-02
   1   7   8       36.05       32.62        6.55 o   0.8175E-02
   2   7   8        6.55        6.35        5.38 <   0.0000E+00
   3   7   8        8.12       11.77        5.99 <   0.0000E+00
   4   7   8       17.27        1.57        8.89 <   0.0000E+00
   5   7   8        4.61        0.08        9.29 <   0.0000E+00
 -11   8   8        1.02        0.07       21.15 <   0.0000E+00
 -10   8   8       27.86       50.20       15.77 <   0.0000E+00
  -9   8   8       18.84        8.28       10.04 <   0.0000E+00
  -8   8   8       62.68       68.99       11.67 o   0.1169E-01
  -7   8   8       -9.42        3.26       12.08 <   0.0000E+00
  -6   8   8       12.39        3.09        6.49 <   0.0000E+00
  -5   8   8       67.39       62.64        7.62 o   0.1126E-01
  -4   8   8      146.24      136.38        9.64 o   0.1146E-01
  -3   8   8      104.56      108.44        7.71 o   0.1393E-01
  -2   8   8       29.08       41.53        6.08 o   0.8231E-02
  -1   8   8       33.18       41.22        7.65 o   0.8474E-02
   0   8   8       -1.91        2.47        9.49 <   0.0000E+00
   1   8   8       19.87       10.21        7.10 o   0.1319E-01
   2   8   8        6.04        3.40        7.34 <   0.0000E+00
   3   8   8       34.41       17.98       10.75 o   0.8036E-02
 -11   9   8       -3.28        3.47       10.45 <   0.0000E+00
 -10   9   8        3.69        7.05       10.86 <   0.0000E+00
  -9   9   8        5.74        2.63        9.83 <   0.0000E+00
  -8   9   8        9.63        0.00        9.83 <   0.0000E+00
  -7   9   8      -12.90       12.51       12.08 <   0.0000E+00
  -6   9   8       -2.77        4.17        8.54 <   0.0000E+00
  -5   9   8       63.70       61.30        8.83 o   0.1134E-01
  -4   9   8        8.40        2.12        8.05 <   0.0000E+00
  -3   9   8        3.48        1.74        4.76 <   0.0000E+00
  -2   9   8      120.71      104.23        8.65 o   0.1234E-01
  -1   9   8       31.82       29.54        5.86 o   0.8079E-02
   0   9   8        9.11        2.49        9.20 <   0.0000E+00
   1   9   8       16.28       34.26       11.39 <   0.0000E+00
   2   9   8        9.42        3.85       12.49 <   0.0000E+00
 -10  10   8       23.14       46.62       18.84 <   0.0000E+00
  -9  10   8        6.35       12.26       12.29 <   0.0000E+00
  -8  10   8        5.53       12.50       11.06 <   0.0000E+00
  -7  10   8        7.17        7.30        8.92 <   0.0000E+00
  -6  10   8       44.24       28.30       10.77 o   0.7296E-02
  -5  10   8       30.21       14.91        9.49 o   0.9019E-02
  -4  10   8      162.08      160.70        9.96 o   0.9752E-02
  -3  10   8       -3.55        2.13        7.48 <   0.0000E+00
  -2  10   8       -6.01        0.41        6.19 <   0.0000E+00
  -1  10   8       90.53       92.61       12.46 o   0.1399E-01
   0  10   8        3.38        3.08        8.47 <   0.0000E+00
  -9  11   8       -4.10        2.41       12.90 <   0.0000E+00
  -8  11   8       -4.40        0.37        9.32 <   0.0000E+00
  -7  11   8      115.72      106.73       11.95 o   0.1333E-01
  -6  11   8       29.80       17.92       12.18 o   0.8309E-02
  -5  11   8       -4.30        0.05       10.43 <   0.0000E+00
  -4  11   8       11.37        9.03       10.63 <   0.0000E+00
  -3  11   8        1.16        3.76        9.23 <   0.0000E+00
  -2  11   8       -0.10        8.89        6.71 <   0.0000E+00
   2 -13   9       -2.66        2.00        8.56 <   0.0000E+00
   3 -13   9       32.46        9.50       10.62 o   0.1232E-01
   4 -13   9       -0.72        0.55        7.62 <   0.0000E+00
   5 -13   9        6.35        0.02        8.30 <   0.0000E+00
   6 -13   9       -3.28        0.97       10.65 <   0.0000E+00
   7 -13   9        6.96        1.38       17.41 <   0.0000E+00
   8 -13   9       -6.55        5.39       13.31 <   0.0000E+00
   0 -12   9       12.39       11.90       10.09 <   0.0000E+00
   1 -12   9       22.63       24.18        9.93 o   0.8164E-02
   2 -12   9        1.95        7.29       20.23 <   0.0000E+00
   3 -12   9      113.16      122.36       11.15 o   0.1244E-01
   4 -12   9       18.33        2.58        7.47 o   0.5174E-02
   5 -12   9       11.37        8.37        8.70 <   0.0000E+00
   6 -12   9        7.78        9.25        6.37 <   0.0000E+00
   7 -12   9       12.70       11.34       11.47 <   0.0000E+00
   8 -12   9      -13.31        6.61       15.57 <   0.0000E+00
   9 -12   9       17.82       33.13       13.11 <   0.0000E+00
  -2 -11   9       18.43        1.17       12.70 <   0.0000E+00
  -1 -11   9       -8.19        2.23       14.54 <   0.0000E+00
   0 -11   9      106.92       96.25       14.34 o   0.1313E-01
   1 -11   9       67.08       85.66        9.98 o   0.1167E-01
   2 -11   9       18.43        7.77        8.13 o   0.1683E-01
   3 -11   9      201.14      175.06       13.33 o   0.6881E-02
   4 -11   9        1.43        1.17        9.77 <   0.0000E+00
   5 -11   9       10.65       14.62        4.97 o   0.1028E-01
   6 -11   9       27.04       16.49        6.88 o   0.8894E-02
   7 -11   9       30.93       29.88       11.06 o   0.8155E-02
   8 -11   9      -12.90       14.57       13.93 <   0.0000E+00
   9 -11   9       45.06       68.39       13.11 o   0.9924E-02
  10 -11   9       44.04        4.35       18.23 o   0.1139E-01
  -3 -10   9       -6.86        2.75        8.34 <   0.0000E+00
  -2 -10   9       57.15       58.74        7.39 o   0.1097E-01
  -1 -10   9        9.01        7.37        8.60 <   0.0000E+00
   0 -10   9        5.74       10.30       10.45 <   0.0000E+00
   1 -10   9       11.27       13.52        7.78 <   0.0000E+00
   2 -10   9       22.22       20.06        5.90 o   0.8543E-02
   3 -10   9       -2.87        1.48        6.67 <   0.0000E+00
   4 -10   9        3.58        3.23        5.15 <   0.0000E+00
   5 -10   9       16.86       18.22        5.05 o   0.8899E-02
   6 -10   9       43.32       45.13        7.01 o   0.9294E-02
   7 -10   9        5.63        7.70        5.92 <   0.0000E+00
   8 -10   9       22.12       12.96       14.34 <   0.0000E+00
   9 -10   9       25.81        5.07       10.86 o   0.1700E-01
  10 -10   9      -13.31        0.31       11.47 <   0.0000E+00
  11 -10   9       37.89       22.54       14.34 o   0.7482E-02
  -5  -9   9       41.78       29.94       11.88 o   0.7581E-02
  -4  -9   9       27.24       30.75        7.82 o   0.8042E-02
  -3  -9   9       -2.15        0.17        5.25 <   0.0000E+00
  -2  -9   9        6.35        4.03        5.82 <   0.0000E+00
  -1  -9   9       49.16       45.23        6.16 o   0.9252E-02
   0  -9   9       -4.10        0.16        6.18 <   0.0000E+00
   1  -9   9       32.57       21.01        8.60 o   0.7863E-02
   2  -9   9       -3.69        1.72        7.17 <   0.0000E+00
   3  -9   9      339.90      329.30       15.26 o   0.1434E-02
   4  -9   9      226.84      218.41       12.09 o   0.4701E-02
   5  -9   9       -1.84        0.07       11.58 <   0.0000E+00
   6  -9   9       39.12       24.48        7.29 o   0.7412E-02
   7  -9   9       36.66       27.14        7.23 o   0.7663E-02
   8  -9   9        0.61        8.26        6.30 <   0.0000E+00
   9  -9   9        5.12        2.61       13.52 <   0.0000E+00
  10  -9   9       32.77       19.81       14.54 o   0.7933E-02
  11  -9   9       14.75        4.13       15.57 <   0.0000E+00
  -6  -8   9       24.99       22.61       14.13 <   0.0000E+00
  -5  -8   9        3.58        4.15        6.38 <   0.0000E+00
  -4  -8   9       22.02       31.32        5.68 o   0.7731E-02
  -3  -8   9       16.80       25.35        5.77 o   0.7730E-02
  -2  -8   9       -1.74        0.55        8.32 <   0.0000E+00
  -1  -8   9        6.66       10.57        4.56 <   0.0000E+00
   0  -8   9       16.49       19.55        4.51 o   0.8719E-02
   1  -8   9      118.59      125.30        7.01 o   0.1272E-01
   2  -8   9       62.47       46.32       11.47 o   0.8381E-02
   3  -8   9       -5.33        0.10        7.78 <   0.0000E+00
   4  -8   9       10.99       14.19        3.22 o   0.1079E-01
   5  -8   9       26.93       20.13        4.95 o   0.8266E-02
   6  -8   9       24.65       29.69        4.19 o   0.7913E-02
   7  -8   9       58.89       57.70        5.96 o   0.1089E-01
   8  -8   9       -0.41       17.37        8.16 <   0.0000E+00
   9  -8   9       30.52       25.75        9.42 o   0.7939E-02
  10  -8   9       50.39       34.77       11.27 o   0.7521E-02
  11  -8   9       34.00       41.76       11.27 o   0.8549E-02
  -7  -7   9       47.11       16.01       20.69 o   0.7499E-02
  -6  -7   9       13.72       10.09        6.37 o   0.1420E-01
  -5  -7   9        0.92        6.65        3.70 <   0.0000E+00
  -4  -7   9       22.22       21.74        7.25 o   0.8475E-02
  -3  -7   9       -3.38        3.17        4.29 <   0.0000E+00
  -2  -7   9        1.95        0.04       11.04 <   0.0000E+00
  -1  -7   9       -1.02       15.70        8.69 <   0.0000E+00
   0  -7   9      119.62      133.97        6.62 o   0.1098E-01
   1  -7   9        5.02       15.51        3.30 <   0.0000E+00
   2  -7   9       11.88       22.70        3.24 o   0.7737E-02
   3  -7   9        6.35        6.86        6.76 <   0.0000E+00
   4  -7   9        1.64        9.33       12.82 <   0.0000E+00
   5  -7   9        3.89        7.23        3.98 <   0.0000E+00
   6  -7   9        7.07        0.42        4.00 <   0.0000E+00
   7  -7   9      251.01      260.84       11.62 o   0.2831E-02
   8  -7   9       30.52       26.84       12.08 o   0.7990E-02
   9  -7   9        7.58       11.89        8.81 <   0.0000E+00
  10  -7   9       26.22       21.64        9.01 o   0.8224E-02
  11  -7   9       28.27        2.86       14.13 o   0.5586E-02
  12  -7   9       20.38        0.02        8.42 o   0.2078E-02
  -7  -6   9       -8.81        2.83        8.33 <   0.0000E+00
  -6  -6   9       -1.33        0.39        9.98 <   0.0000E+00
  -5  -6   9        3.48        6.89        3.89 <   0.0000E+00
  -4  -6   9        4.57        1.77        3.35 <   0.0000E+00
  -3  -6   9       26.15       22.85        3.19 o   0.8160E-02
  -2  -6   9       62.37       71.54        5.67 o   0.1165E-01
  -1  -6   9        9.63       17.68        7.37 <   0.0000E+00
   0  -6   9        3.07        4.17        5.94 <   0.0000E+00
   1  -6   9        3.48        6.32        5.94 <   0.0000E+00
   2  -6   9       21.30       15.30        6.35 o   0.9696E-02
   3  -6   9      152.39      151.57       10.45 o   0.1082E-01
   4  -6   9       71.89       80.37        8.40 o   0.1253E-01
   5  -6   9       34.51       43.29        4.22 o   0.8617E-02
   6  -6   9      239.23      262.94       16.59 o   0.2657E-02
   7  -6   9       54.28       50.45        9.22 o   0.9935E-02
   8  -6   9       53.25       79.16        8.19 o   0.1044E-01
   9  -6   9       -7.17       22.44       10.45 <   0.0000E+00
  10  -6   9       30.52       33.22       13.72 o   0.8204E-02
  11  -6   9       30.72       26.90       12.29 o   0.7960E-02
  12  -6   9       18.43        2.64       15.98 <   0.0000E+00
  -8  -5   9       -2.05        3.09       14.95 <   0.0000E+00
  -7  -5   9       35.23       30.34        6.60 o   0.7993E-02
  -6  -5   9        5.19        5.87        5.37 <   0.0000E+00
  -5  -5   9        3.99        0.01        4.95 <   0.0000E+00
  -4  -5   9        6.86        5.67        4.47 <   0.0000E+00
  -3  -5   9       38.40       41.15        4.92 o   0.8818E-02
  -2  -5   9       84.59       91.75        8.60 o   0.1336E-01
  -1  -5   9       65.75       64.79        8.40 o   0.1150E-01
   0  -5   9       55.92       35.15        6.96 o   0.7162E-02
   1  -5   9      231.14      228.15        9.49 o   0.4386E-02
   2  -5   9      107.94      107.53       10.65 o   0.1438E-01
   3  -5   9        4.20        1.43        3.88 <   0.0000E+00
   4  -5   9       47.31       68.25        3.32 o   0.1015E-01
   5  -5   9       40.91       42.65        2.26 o   0.9037E-02
   6  -5   9       30.52       52.00        7.78 o   0.8558E-02
   7  -5   9       47.52       27.94       10.86 o   0.7064E-02
   8  -5   9        5.74        3.95        7.37 <   0.0000E+00
   9  -5   9       42.19       62.21       10.24 o   0.9667E-02
  10  -5   9       -0.82        2.04        8.87 <   0.0000E+00
  11  -5   9        2.46        4.18        9.83 <   0.0000E+00
  -9  -4   9        9.83        9.94        9.05 <   0.0000E+00
  -8  -4   9       -1.23        0.73       13.42 <   0.0000E+00
  -7  -4   9      114.29      112.22       11.27 o   0.1413E-01
  -6  -4   9        7.37       17.60        7.58 <   0.0000E+00
  -5  -4   9       54.89       48.45        9.42 o   0.9435E-02
  -4  -4   9       16.28       19.91        3.18 o   0.8537E-02
  -3  -4   9       79.37       79.95        5.78 o   0.1345E-01
  -2  -4   9       21.30       22.69        4.16 o   0.8435E-02
  -1  -4   9       84.90       86.39        7.46 o   0.1380E-01
   0  -4   9       82.24       91.50        5.80 o   0.1316E-01
   1  -4   9      305.90      276.01       11.63 o   0.2264E-02
   2  -4   9       92.58       95.90        7.82 o   0.1397E-01
   3  -4   9      329.29      344.23       10.45 o   0.1250E-02
   4  -4   9       19.66       25.30        2.19 o   0.7899E-02
   5  -4   9       14.08       10.72        2.72 o   0.1341E-01
   6  -4   9       55.81       56.83        4.78 o   0.1073E-01
   7  -4   9       15.77       24.56        9.42 <   0.0000E+00
   8  -4   9       35.02       26.88        9.42 o   0.7748E-02
   9  -4   9       25.40       32.87       10.86 o   0.7903E-02
  10  -4   9       26.22       45.17       10.45 o   0.8114E-02
  -9  -3   9       15.77       14.47       11.67 <   0.0000E+00
  -8  -3   9       10.24        0.01        9.83 <   0.0000E+00
  -7  -3   9       37.07       45.28       10.45 o   0.8850E-02
  -6  -3   9        7.37        8.18        6.35 <   0.0000E+00
  -5  -3   9       -3.69       15.96        6.55 <   0.0000E+00
  -4  -3   9      141.33      161.44        9.01 o   0.8291E-02
  -3  -3   9      114.70      113.84        8.81 o   0.1411E-01
  -2  -3   9      116.44      128.55        6.95 o   0.1179E-01
  -1  -3   9       35.43       28.85        4.73 o   0.7863E-02
   0  -3   9      168.98      172.49        8.87 o   0.8372E-02
   1  -3   9       13.83       13.53        4.14 o   0.1132E-01
   2  -3   9      282.14      273.79        7.56 o   0.2501E-02
   3  -3   9       43.17       32.40        2.98 o   0.7702E-02
   4  -3   9        1.27        0.16        3.09 <   0.0000E+00
   5  -3   9       38.56       44.76        3.21 o   0.8928E-02
   6  -3   9       35.43       39.25        3.67 o   0.8593E-02
   7  -3   9      106.10      142.72        6.52 o   0.8359E-02
   8  -3   9       -4.71        0.52        6.14 <   0.0000E+00
   9  -3   9       62.68       78.25        7.99 o   0.1151E-01
  10  -3   9       29.29       33.59       10.45 o   0.8129E-02
 -10  -2   9       20.48       18.44       12.08 <   0.0000E+00
  -9  -2   9       15.16        1.52        8.40 <   0.0000E+00
  -8  -2   9       22.53       17.64        7.99 o   0.8933E-02
  -7  -2   9       18.43       21.77        7.58 o   0.8206E-02
  -6  -2   9       21.51       10.48        6.45 o   0.1264E-01
  -5  -2   9        5.33        0.02        6.14 <   0.0000E+00
  -4  -2   9       47.11       63.27        6.96 o   0.1011E-01
  -3  -2   9       14.44       20.31        4.65 o   0.8242E-02
  -2  -2   9        7.10        9.54        2.74 o   0.1478E-01
  -1  -2   9       -0.10        0.10        2.24 <   0.0000E+00
   0  -2   9        1.13        1.26        5.41 <   0.0000E+00
   1  -2   9        8.09       23.03        2.82 o   0.7597E-02
   2  -2   9      126.22      119.53        4.34 o   0.1293E-01
   3  -2   9        1.02        3.25        3.84 <   0.0000E+00
   4  -2   9       57.19       53.98        2.92 o   0.1022E-01
   5  -2   9      100.21      113.01        4.72 o   0.1271E-01
   6  -2   9        7.07        4.10        3.41 o   0.1734E-01
   7  -2   9       36.30       37.68        4.78 o   0.8590E-02
   8  -2   9       16.18        1.04        4.63 o   0.2120E-02
   9  -2   9       13.93       10.48        6.82 o   0.1348E-01
  10  -2   9       -1.43        1.71       19.19 <   0.0000E+00
 -10  -1   9        4.10       10.86        9.22 <   0.0000E+00
  -9  -1   9       13.52        8.19        7.78 <   0.0000E+00
  -8  -1   9       -9.42        1.44        9.42 <   0.0000E+00
  -7  -1   9        5.33        0.03        6.42 <   0.0000E+00
  -6  -1   9       13.31       11.54        5.31 o   0.1261E-01
  -5  -1   9        3.28        0.71        7.58 <   0.0000E+00
  -4  -1   9      255.00      246.40       14.34 o   0.3375E-02
  -3  -1   9       24.78       39.50        4.53 o   0.7905E-02
  -2  -1   9       62.95       75.93        4.29 o   0.1165E-01
  -1  -1   9        7.94        4.20        2.56 o   0.1682E-01
   0  -1   9      114.29      135.58        5.32 o   0.1037E-01
   1  -1   9       -3.14        0.95        3.19 <   0.0000E+00
   2  -1   9       44.60       38.54        2.90 o   0.8368E-02
   3  -1   9      287.57      282.36        7.52 o   0.2330E-02
   4  -1   9       92.58       82.67        3.91 o   0.1272E-01
   5  -1   9       51.10       51.37        4.00 o   0.1013E-01
   6  -1   9        7.53        2.65        4.03 <   0.0000E+00
   7  -1   9       36.66       46.53        5.76 o   0.8869E-02
   8  -1   9       65.85       71.78        6.77 o   0.1202E-01
   9  -1   9        5.33        5.51        9.22 <   0.0000E+00
  10  -1   9        9.63       16.38       11.88 <   0.0000E+00
 -11   0   9       25.40       10.85       10.24 o   0.1182E-01
 -10   0   9        3.69        0.19       10.04 <   0.0000E+00
  -9   0   9       -4.92        0.46        7.58 <   0.0000E+00
  -8   0   9      -13.62        0.08        6.23 <   0.0000E+00
  -7   0   9       40.35       55.60        7.46 o   0.9415E-02
  -6   0   9      107.12      105.99       10.24 o   0.1446E-01
  -5   0   9       18.23        9.81        6.35 o   0.1426E-01
  -4   0   9        0.82        3.15        3.58 <   0.0000E+00
  -3   0   9       27.75       28.08        3.34 o   0.8181E-02
  -2   0   9       19.46       12.72        2.96 o   0.1113E-01
  -1   0   9       -0.15        3.48        1.85 <   0.0000E+00
   0   0   9       22.12       29.33        3.10 o   0.7830E-02
   1   0   9      626.62      642.03       16.35 o   0.2131E-03
   2   0   9       37.07       43.34        2.65 o   0.8801E-02
   3   0   9       10.60        8.96        2.95 o   0.1572E-01
   4   0   9      405.51      381.69        9.67 o   0.9076E-03
   5   0   9      108.71      121.50        5.02 o   0.1228E-01
   6   0   9        0.27        0.77        3.08 <   0.0000E+00
   7   0   9        3.07        7.13        5.72 <   0.0000E+00
   8   0   9       22.12       33.87        9.63 o   0.7708E-02
   9   0   9       13.93        0.24       15.16 <   0.0000E+00
  10   0   9        2.46        0.06       15.98 <   0.0000E+00
 -11   1   9        1.64        8.54       17.59 <   0.0000E+00
 -10   1   9       -6.96        0.06        7.17 <   0.0000E+00
  -9   1   9       18.02       41.75        8.01 o   0.7527E-02
  -8   1   9       -1.54        0.65       13.47 <   0.0000E+00
  -7   1   9       48.95       48.67        9.63 o   0.9867E-02
  -6   1   9       50.59       46.38        9.83 o   0.9381E-02
  -5   1   9       76.60       72.05        9.42 o   0.1203E-01
  -4   1   9     1249.21     1233.78       52.02 o   0.4318E-04
  -3   1   9       29.96       42.35        3.17 o   0.8277E-02
  -2   1   9      142.97      120.98        5.86 o   0.1110E-01
  -1   1   9      827.17      837.51       19.06 o   0.1096E-03
   0   1   9      234.93      254.64        6.86 o   0.2944E-02
   1   1   9       69.18       72.04        3.36 o   0.1239E-01
   2   1   9      245.79      218.26        6.82 o   0.4233E-02
   3   1   9       15.40        9.43        2.96 o   0.1539E-01
   4   1   9      853.45      809.67       20.81 o   0.1149E-03
   5   1   9       28.68       35.37        3.32 o   0.8095E-02
   6   1   9      108.08      116.71        5.53 o   0.1303E-01
   7   1   9       12.08       14.47        8.19 <   0.0000E+00
   8   1   9        6.76        3.03       10.45 <   0.0000E+00
   9   1   9      -17.00        0.90       15.77 <   0.0000E+00
 -11   2   9       -9.42        1.86       13.72 <   0.0000E+00
 -10   2   9       15.77       19.91       12.70 <   0.0000E+00
  -9   2   9       15.98       18.98        5.72 o   0.8620E-02
  -8   2   9       -3.58        1.64        4.79 <   0.0000E+00
  -7   2   9        1.43        2.04       10.97 <   0.0000E+00
  -6   2   9       82.34       99.76        9.01 o   0.1231E-01
  -5   2   9        8.81        2.09        8.40 <   0.0000E+00
  -4   2   9       26.11       44.77        4.37 o   0.8088E-02
  -3   2   9       69.43       61.53        4.58 o   0.1080E-01
  -2   2   9        7.02        3.61        3.36 o   0.1226E-01
  -1   2   9      366.32      326.41       10.16 o   0.1350E-02
   0   2   9       84.69      102.86        4.34 o   0.1217E-01
   1   2   9       85.31       74.29        4.05 o   0.1173E-01
   2   2   9      776.73      758.04       17.38 o   0.1383E-03
   3   2   9       -0.66        3.53        1.91 <   0.0000E+00
   4   2   9        1.79        3.66        5.25 <   0.0000E+00
   5   2   9        2.61        0.80        2.56 <   0.0000E+00
   6   2   9        3.55        4.88        4.02 <   0.0000E+00
   7   2   9       24.99        4.74       10.04 o   0.1617E-01
   8   2   9      100.77      114.34       19.25 o   0.1238E-01
 -12   3   9       -3.69        4.30        9.83 <   0.0000E+00
 -11   3   9        2.87       10.37       11.27 <   0.0000E+00
 -10   3   9        1.23        1.08       18.72 <   0.0000E+00
  -9   3   9        1.84       11.34       15.93 <   0.0000E+00
  -8   3   9       29.70       34.81        6.23 o   0.8155E-02
  -7   3   9       40.35       40.59       11.88 o   0.8876E-02
  -6   3   9       36.87       32.74        7.78 o   0.8157E-02
  -5   3   9      317.06      299.72       18.23 o   0.1864E-02
  -4   3   9      210.97      234.61        9.20 o   0.3612E-02
  -3   3   9       -0.20        5.20        2.43 <   0.0000E+00
  -2   3   9       48.44       68.17        4.26 o   0.1025E-01
  -1   3   9      149.67      157.29        5.80 o   0.9839E-02
   0   3   9       11.02       11.29        3.12 o   0.1324E-01
   1   3   9       19.46       20.31        3.14 o   0.8595E-02
   2   3   9        2.05        8.08        5.28 <   0.0000E+00
   3   3   9        2.46        3.60        2.66 <   0.0000E+00
   4   3   9        5.84        6.56        2.95 o   0.2161E-01
   5   3   9        7.17        8.89        5.22 <   0.0000E+00
   6   3   9      100.16       89.75        9.57 o   0.1289E-01
   7   3   9      104.46       81.07       20.69 o   0.1093E-01
   8   3   9       -7.99        3.39       13.11 <   0.0000E+00
 -12   4   9        9.42        1.31       12.29 <   0.0000E+00
 -11   4   9       -2.66        0.15        9.63 <   0.0000E+00
 -10   4   9        0.61       13.82        9.45 <   0.0000E+00
  -9   4   9       36.87       41.73        8.81 o   0.8745E-02
  -8   4   9       -6.55        1.35        9.83 <   0.0000E+00
  -7   4   9       14.13       17.84        6.96 o   0.8958E-02
  -6   4   9      247.43      230.97       18.23 o   0.3891E-02
  -5   4   9       10.45        3.31        6.76 <   0.0000E+00
  -4   4   9      111.42       98.61        7.79 o   0.1288E-01
  -3   4   9      166.93      148.15        7.69 o   0.9573E-02
  -2   4   9      233.02      206.49        8.77 o   0.4848E-02
  -1   4   9      541.07      563.85       15.38 o   0.3027E-03
   0   4   9       31.06       48.60        3.92 o   0.8536E-02
   1   4   9      124.74      128.52        5.91 o   0.1297E-01
   2   4   9       44.19       71.46        3.52 o   0.9793E-02
   3   4   9       32.52       29.31        3.97 o   0.8053E-02
   4   4   9       29.90        9.70        5.53 o   0.1234E-01
   5   4   9       65.85       67.78        8.34 o   0.1202E-01
   6   4   9        4.71        6.39       11.06 <   0.0000E+00
   7   4   9       23.55        0.66       11.88 o   0.2057E-02
 -12   5   9       -9.63        3.17       12.49 <   0.0000E+00
 -11   5   9       47.11       35.12       13.72 o   0.7815E-02
 -10   5   9        6.35       18.21       11.06 <   0.0000E+00
  -9   5   9       27.45       31.97        9.42 o   0.8031E-02
  -8   5   9       93.19       96.62       11.88 o   0.1400E-01
  -7   5   9      162.63      167.16       14.13 o   0.8863E-02
  -6   5   9       16.59       11.99        6.96 o   0.1187E-01
  -5   5   9       11.06        5.52        7.58 <   0.0000E+00
  -4   5   9       10.24       21.75        7.17 <   0.0000E+00
  -3   5   9      109.78      137.64       10.86 o   0.9654E-02
  -2   5   9       -8.09        1.01        4.78 <   0.0000E+00
  -1   5   9        6.49        2.09        4.09 <   0.0000E+00
   0   5   9        2.87        2.81        3.58 <   0.0000E+00
   1   5   9       21.44       12.72        4.61 o   0.1098E-01
   2   5   9        4.86        1.99        3.75 <   0.0000E+00
   3   5   9       17.48       28.85        4.84 o   0.7536E-02
   4   5   9       -1.84        2.95       15.30 <   0.0000E+00
   5   5   9       -1.54        2.64       13.30 <   0.0000E+00
   6   5   9      -23.35        0.41       18.23 <   0.0000E+00
 -11   6   9        0.82        0.01        8.16 <   0.0000E+00
 -10   6   9      104.87      117.27       14.95 o   0.1222E-01
  -9   6   9       38.92       29.87       11.27 o   0.7692E-02
  -8   6   9       99.95      100.43       13.72 o   0.1442E-01
  -7   6   9       13.72       12.48        9.01 <   0.0000E+00
  -6   6   9        4.10       14.88        6.96 <   0.0000E+00
  -5   6   9       14.75        2.29        7.78 <   0.0000E+00
  -4   6   9      166.32      165.57       11.67 o   0.9310E-02
  -3   6   9      169.49      165.17       10.30 o   0.9099E-02
  -2   6   9      200.11      164.64       10.10 o   0.7081E-02
  -1   6   9       15.23       25.12        4.50 o   0.7662E-02
   0   6   9       22.05       20.63        4.74 o   0.8519E-02
   1   6   9        0.92        0.42        3.06 <   0.0000E+00
   2   6   9        9.97        0.07        5.00 o   0.2163E-02
   3   6   9       19.05        9.79        8.73 o   0.1386E-01
   4   6   9       15.98        2.01        8.06 o   0.2279E-02
   5   6   9       33.80       28.54        8.69 o   0.7902E-02
 -11   7   9       -3.69        2.45       16.18 <   0.0000E+00
 -10   7   9       17.00       18.17       10.86 <   0.0000E+00
  -9   7   9       51.82       44.91       10.65 o   0.8987E-02
  -8   7   9       38.51       61.00       14.13 o   0.9339E-02
  -7   7   9       60.42       56.16       13.11 o   0.1041E-01
  -6   7   9        3.89        2.63        7.99 <   0.0000E+00
  -5   7   9       11.88        1.23       11.06 <   0.0000E+00
  -4   7   9        4.81        5.47        5.61 <   0.0000E+00
  -3   7   9        9.11        6.81        5.51 <   0.0000E+00
  -2   7   9        8.81        2.84        7.03 <   0.0000E+00
  -1   7   9       83.47       77.30        8.87 o   0.1273E-01
   0   7   9       36.46       37.94        6.05 o   0.8620E-02
   1   7   9        0.72        0.66        4.05 <   0.0000E+00
   2   7   9       -9.22        0.99        8.40 <   0.0000E+00
   3   7   9        2.12       13.41        7.62 <   0.0000E+00
   4   7   9       -2.25        1.27        8.28 <   0.0000E+00
 -11   8   9        5.33        6.60       11.27 <   0.0000E+00
 -10   8   9        4.30        1.45        9.83 <   0.0000E+00
  -9   8   9       -6.14        2.36       10.65 <   0.0000E+00
  -8   8   9      -13.72       12.40       10.24 <   0.0000E+00
  -7   8   9      -32.16        1.07       12.70 <   0.0000E+00
  -6   8   9       34.21       28.45       10.04 o   0.7881E-02
  -5   8   9        2.25        0.90        7.01 <   0.0000E+00
  -4   8   9       -5.12        1.24        7.43 <   0.0000E+00
  -3   8   9      -13.52        1.83        8.60 <   0.0000E+00
  -2   8   9       43.01       48.31        6.81 o   0.9415E-02
  -1   8   9       12.08       15.61        7.20 <   0.0000E+00
   0   8   9       -4.71        6.08        7.74 <   0.0000E+00
   1   8   9       -2.15        2.96        7.24 <   0.0000E+00
   2   8   9        3.07        0.96       12.53 <   0.0000E+00
 -10   9   9       -2.87        0.74       11.67 <   0.0000E+00
  -9   9   9        2.46        2.14       15.57 <   0.0000E+00
  -8   9   9       90.74       86.66       15.98 o   0.1372E-01
  -7   9   9       57.15       69.60       12.29 o   0.1111E-01
  -6   9   9        1.54        3.01       14.95 <   0.0000E+00
  -5   9   9        5.02        0.04        7.99 <   0.0000E+00
  -4   9   9       -7.78        0.13        8.94 <   0.0000E+00
  -3   9   9       26.42       28.07        8.19 o   0.8085E-02
  -2   9   9       12.97        8.12        6.67 <   0.0000E+00
  -1   9   9       56.43       59.14       10.07 o   0.1091E-01
   0   9   9       -4.30        0.05        7.17 <   0.0000E+00
   1   9   9       24.48       34.07        9.63 o   0.7844E-02
  -9  10   9        4.71       10.95       14.34 <   0.0000E+00
  -8  10   9       12.08       16.08       10.65 <   0.0000E+00
  -7  10   9        1.23       11.12       16.82 <   0.0000E+00
  -6  10   9        6.86        1.99        7.41 <   0.0000E+00
  -5  10   9       43.32       46.23        9.88 o   0.9354E-02
  -4  10   9        5.22       13.12       10.57 <   0.0000E+00
  -3  10   9        8.88        1.19        6.09 <   0.0000E+00
  -2  10   9       14.13        4.39       10.12 <   0.0000E+00
  -1  10   9        8.30        3.36       10.98 <   0.0000E+00
   4 -13  10       -0.61        2.53        5.74 <   0.0000E+00
   5 -13  10       17.31       14.11        9.18 <   0.0000E+00
   6 -13  10       -1.02        0.84       25.20 <   0.0000E+00
   1 -12  10       10.34       16.10       10.57 <   0.0000E+00
   2 -12  10       34.21       49.50        8.34 o   0.8770E-02
   3 -12  10       -3.28        2.11        9.12 <   0.0000E+00
   4 -12  10        0.10        0.01        5.85 <   0.0000E+00
   5 -12  10        7.58       10.98        9.02 <   0.0000E+00
   6 -12  10        6.35        2.18       12.90 <   0.0000E+00
   7 -12  10        5.84        5.56        9.13 <   0.0000E+00
   8 -12  10       49.77       20.51       18.64 o   0.6872E-02
  -1 -11  10       -9.63        0.22        9.83 <   0.0000E+00
   0 -11  10       35.02       41.51       10.24 o   0.8613E-02
   1 -11  10       21.30        3.75       11.27 <   0.0000E+00
   2 -11  10        1.95        3.20       13.98 <   0.0000E+00
   3 -11  10       14.03        9.44        7.82 <   0.0000E+00
   4 -11  10        5.33        0.27        8.34 <   0.0000E+00
   5 -11  10       85.82       71.52        9.03 o   0.1118E-01
   6 -11  10       62.68       70.65       13.72 o   0.1169E-01
   7 -11  10       -5.74        1.44        8.13 <   0.0000E+00
   8 -11  10      -12.70        0.24       16.59 <   0.0000E+00
   9 -11  10        7.58        7.91       12.29 <   0.0000E+00
  10 -11  10       82.13       55.12       14.34 o   0.8492E-02
  -3 -10  10       10.04        0.13        9.22 <   0.0000E+00
  -2 -10  10       18.43        0.12        9.42 o   0.2094E-02
  -1 -10  10       -2.66       10.19       12.70 <   0.0000E+00
   0 -10  10        5.53        0.54        8.60 <   0.0000E+00
   1 -10  10       -3.69        0.39        9.42 <   0.0000E+00
   2 -10  10       46.29       35.79       10.24 o   0.7910E-02
   3 -10  10      126.27      146.38       10.51 o   0.9377E-02
   4 -10  10       50.80       60.76        7.25 o   0.1043E-01
   5 -10  10       31.24       28.42        5.95 o   0.8061E-02
   6 -10  10       47.83       56.30        7.12 o   0.1004E-01
   7 -10  10       -9.42        3.26       15.16 <   0.0000E+00
   8 -10  10       32.26       22.16        8.04 o   0.7825E-02
   9 -10  10       14.54        2.33       10.65 <   0.0000E+00
  10 -10  10       14.34        9.56       13.11 <   0.0000E+00
  -4  -9  10       13.72        5.05        7.18 <   0.0000E+00
  -3  -9  10        0.72        3.45        4.00 <   0.0000E+00
  -2  -9  10       -0.92        1.31        4.05 <   0.0000E+00
  -1  -9  10       36.87       29.26        7.87 o   0.7810E-02
   0  -9  10       13.72       14.76        9.63 <   0.0000E+00
   1  -9  10       -6.55        1.45        6.55 <   0.0000E+00
   2  -9  10        8.19        0.57        8.40 <   0.0000E+00
   3  -9  10       23.96       18.54        8.81 o   0.8676E-02
   4  -9  10       58.37       56.00        6.74 o   0.1060E-01
   5  -9  10       -2.25        0.10        4.18 <   0.0000E+00
   6  -9  10       -2.25        1.68        5.27 <   0.0000E+00
   7  -9  10       17.21       22.31       12.08 <   0.0000E+00
   8  -9  10        2.97        0.55        7.31 <   0.0000E+00
   9  -9  10       10.65        6.24        7.46 <   0.0000E+00
  10  -9  10       13.31        3.53        7.85 <   0.0000E+00
  11  -9  10        6.76        8.76        8.63 <   0.0000E+00
  -5  -8  10       42.60       29.91        8.55 o   0.7520E-02
  -4  -8  10       34.72       25.95        7.33 o   0.7741E-02
  -3  -8  10       13.93        2.65        6.40 o   0.5117E-02
  -2  -8  10        2.87        6.05        5.80 <   0.0000E+00
  -1  -8  10       53.87       64.51        5.60 o   0.1078E-01
   0  -8  10       30.52       24.44        6.64 o   0.7911E-02
   1  -8  10       -2.66        0.07        4.60 <   0.0000E+00
   2  -8  10      357.01      319.24       22.94 o   0.1454E-02
   3  -8  10        0.41        0.40        4.72 <   0.0000E+00
   4  -8  10      120.85      109.72        8.56 o   0.1304E-01
   5  -8  10        2.97        0.01        4.94 <   0.0000E+00
   6  -8  10       -3.69        0.23        4.99 <   0.0000E+00
   7  -8  10       -7.99        1.42       11.06 <   0.0000E+00
   8  -8  10        5.74       17.85        9.22 <   0.0000E+00
   9  -8  10      -38.51        3.68       14.13 <   0.0000E+00
  10  -8  10      -11.27        2.40       14.95 <   0.0000E+00
  11  -8  10      -34.82        1.74       17.41 <   0.0000E+00
  -6  -7  10        2.05        5.21       14.87 <   0.0000E+00
  -5  -7  10       25.09       20.91        7.17 o   0.8309E-02
  -4  -7  10        4.10        2.14        5.22 <   0.0000E+00
  -3  -7  10        1.95       14.18       11.38 <   0.0000E+00
  -2  -7  10       49.16       49.27        6.22 o   0.9899E-02
  -1  -7  10       41.78       27.81        6.10 o   0.7415E-02
   0  -7  10       14.03       22.48        4.36 o   0.7882E-02
   1  -7  10       22.63       13.29        4.27 o   0.1018E-01
   2  -7  10        5.43        7.98        3.76 <   0.0000E+00
   3  -7  10       35.64       39.80       10.24 o   0.8596E-02
   4  -7  10       24.07       28.77        3.63 o   0.7922E-02
   5  -7  10      155.77      151.01        8.47 o   0.1054E-01
   6  -7  10        7.37        1.43        3.08 o   0.2196E-02
   7  -7  10       15.57        2.51        9.63 <   0.0000E+00
   8  -7  10       -5.53        2.38        8.19 <   0.0000E+00
   9  -7  10       -1.84       22.88       17.49 <   0.0000E+00
  10  -7  10       73.94       57.42       14.34 o   0.9533E-02
  11  -7  10       12.90       13.24       12.08 <   0.0000E+00
  -7  -6  10       16.18       11.78        8.84 <   0.0000E+00
  -6  -6  10        7.27       12.08        6.01 <   0.0000E+00
  -5  -6  10       18.33       13.57        6.94 o   0.1064E-01
  -4  -6  10        9.42        7.03        6.77 <   0.0000E+00
  -3  -6  10       -1.23        1.53       14.28 <   0.0000E+00
  -2  -6  10       15.77       27.47        6.55 o   0.7507E-02
  -1  -6  10      156.07      134.81       11.88 o   0.1041E-01
   0  -6  10        2.66        0.02        9.22 <   0.0000E+00
   1  -6  10        3.07        1.45        8.81 <   0.0000E+00
   2  -6  10       51.21       64.79        8.40 o   0.1052E-01
   3  -6  10       22.12       15.59        3.82 o   0.9553E-02
   4  -6  10        1.84        4.95        7.07 <   0.0000E+00
   5  -6  10        5.33        3.98        2.04 o   0.1714E-01
   6  -6  10       79.27       93.34       10.86 o   0.1249E-01
   7  -6  10      103.84       95.44       13.31 o   0.1342E-01
   8  -6  10        2.25        0.02        7.17 <   0.0000E+00
   9  -6  10       -5.94        4.46        8.40 <   0.0000E+00
  10  -6  10       17.21       11.12        9.22 <   0.0000E+00
  11  -6  10        7.58        1.33       15.77 <   0.0000E+00
  -8  -5  10        3.17        6.90        9.34 <   0.0000E+00
  -7  -5  10       12.80       15.46        8.55 <   0.0000E+00
  -6  -5  10        9.83        8.33       11.27 <   0.0000E+00
  -5  -5  10      -11.47        4.78        9.42 <   0.0000E+00
  -4  -5  10       19.87       12.99        3.81 o   0.1100E-01
  -3  -5  10       82.13       93.63        9.42 o   0.1291E-01
  -2  -5  10        4.30        1.85        5.74 <   0.0000E+00
  -1  -5  10      121.66      115.33       12.08 o   0.1343E-01
   0  -5  10      123.92      133.71       12.08 o   0.1170E-01
   1  -5  10       25.60       21.27        8.60 o   0.8245E-02
   2  -5  10       18.23       10.16        7.37 o   0.1372E-01
   3  -5  10       31.03       29.27        4.64 o   0.8138E-02
   4  -5  10        2.36       11.64        2.13 <   0.0000E+00
   5  -5  10      248.12      237.79        7.14 o   0.3713E-02
   6  -5  10       12.29       13.25        5.44 o   0.1137E-01
   7  -5  10       22.12       15.83        7.58 o   0.9358E-02
   8  -5  10        0.82        4.51        5.01 <   0.0000E+00
   9  -5  10        6.55        7.92        8.19 <   0.0000E+00
  10  -5  10        5.12       14.62        9.63 <   0.0000E+00
  11  -5  10        7.99        3.17       15.98 <   0.0000E+00
  -8  -4  10        8.81        3.05       12.29 <   0.0000E+00
  -7  -4  10       52.43       56.99       10.45 o   0.1049E-01
  -6  -4  10       23.35       16.40        8.40 o   0.9174E-02
  -5  -4  10      143.07      143.28        8.63 o   0.1166E-01
  -4  -4  10       71.48       57.43        5.23 o   0.9798E-02
  -3  -4  10       69.64       63.63        8.19 o   0.1104E-01
  -2  -4  10       -6.55        1.06        5.74 <   0.0000E+00
  -1  -4  10       93.40      104.21        8.81 o   0.1317E-01
   0  -4  10       10.86        1.31        6.14 <   0.0000E+00
   1  -4  10      323.62      309.41       17.21 o   0.1723E-02
   2  -4  10      -14.95        0.17        8.19 <   0.0000E+00
   3  -4  10       61.72       60.56        3.60 o   0.1131E-01
   4  -4  10       11.13        5.05        2.51 o   0.1930E-01
   5  -4  10        8.88       14.93        2.74 o   0.9654E-02
   6  -4  10      135.46      139.11        6.79 o   0.1176E-01
   7  -4  10        8.81        9.61        5.36 <   0.0000E+00
   8  -4  10       22.43       18.27        5.53 o   0.8738E-02
   9  -4  10       19.46       33.63        8.19 o   0.7556E-02
  10  -4  10       47.11       49.00       10.04 o   0.9723E-02
  -9  -3  10       -7.17        1.04        9.63 <   0.0000E+00
  -8  -3  10        0.41        2.17        5.58 <   0.0000E+00
  -7  -3  10       63.29       60.27        9.42 o   0.1107E-01
  -6  -3  10       48.34       54.65        9.22 o   0.1004E-01
  -5  -3  10       25.60       14.98        7.78 o   0.9349E-02
  -4  -3  10      358.44      340.07       20.07 o   0.1286E-02
  -3  -3  10       -3.58        1.38        4.26 <   0.0000E+00
  -2  -3  10      366.43      394.06       19.66 o   0.8270E-03
  -1  -3  10       13.52       25.62        5.74 o   0.7553E-02
   0  -3  10       -5.12        8.52        8.19 <   0.0000E+00
   1  -3  10       52.43       95.98        7.17 o   0.9126E-02
   2  -3  10       11.88        7.02        3.24 o   0.1976E-01
   3  -3  10       36.25       27.81        3.38 o   0.7686E-02
   4  -3  10      165.80      159.50        5.84 o   0.9513E-02
   5  -3  10       37.82       47.02        3.81 o   0.8962E-02
   6  -3  10       29.36       23.75        5.14 o   0.7966E-02
   7  -3  10       61.45       76.54        7.04 o   0.1144E-01
   8  -3  10      112.65      118.80        9.26 o   0.1297E-01
   9  -3  10       11.47        2.64        7.12 <   0.0000E+00
  10  -3  10        5.12        0.06       10.65 <   0.0000E+00
  -9  -2  10        2.05        0.18       19.66 <   0.0000E+00
  -8  -2  10       -5.33        1.25       10.86 <   0.0000E+00
  -7  -2  10       10.04        0.29        6.76 <   0.0000E+00
  -6  -2  10       82.13       73.22       11.27 o   0.1182E-01
  -5  -2  10        4.71        0.02        6.96 <   0.0000E+00
  -4  -2  10        1.23        5.63        9.20 <   0.0000E+00
  -3  -2  10      125.56      105.95        6.21 o   0.1182E-01
  -2  -2  10       11.47       17.90        2.95 o   0.8838E-02
  -1  -2  10      151.57      144.48       10.04 o   0.1098E-01
   0  -2  10       15.46       15.46        4.13 o   0.9950E-02
   1  -2  10       24.31       25.91        4.39 o   0.8127E-02
   2  -2  10       22.12       26.39        3.40 o   0.7958E-02
   3  -2  10       76.71       98.32        4.61 o   0.1168E-01
   4  -2  10      107.33      107.98        4.43 o   0.1412E-01
   5  -2  10        5.19       16.24        3.26 <   0.0000E+00
   6  -2  10       49.77       51.68        4.94 o   0.1001E-01
   7  -2  10       36.15       28.42        5.87 o   0.7782E-02
   8  -2  10       12.39       10.12        8.18 <   0.0000E+00
   9  -2  10        0.61       10.36        6.01 <   0.0000E+00
  10  -2  10        6.14        5.79       11.27 <   0.0000E+00
 -10  -1  10       -4.10        1.79        9.63 <   0.0000E+00
  -9  -1  10       -3.07        1.03       12.08 <   0.0000E+00
  -8  -1  10       -6.35        9.40        7.78 <   0.0000E+00
  -7  -1  10       15.98       13.57        6.76 o   0.1079E-01
  -6  -1  10       95.04       76.50       11.27 o   0.1112E-01
  -5  -1  10      126.38      114.74       12.90 o   0.1265E-01
  -4  -1  10       57.96       57.49        9.63 o   0.1101E-01
  -3  -1  10       88.59       64.35        6.11 o   0.9395E-02
  -2  -1  10      440.78      406.02       13.45 o   0.7386E-03
  -1  -1  10      181.40      201.69        6.47 o   0.5307E-02
   0  -1  10      230.22      214.97        8.44 o   0.4754E-02
   1  -1  10        3.76        1.16        3.13 <   0.0000E+00
   2  -1  10        9.01        7.78        3.24 o   0.1955E-01
   3  -1  10       90.79       86.22        4.01 o   0.1334E-01
   4  -1  10      169.06      186.78        5.54 o   0.6478E-02
   5  -1  10        5.43        8.66        3.83 <   0.0000E+00
   6  -1  10       -0.41        0.07        3.45 <   0.0000E+00
   7  -1  10       16.90       16.14        6.18 o   0.9527E-02
   8  -1  10        3.69        0.12        5.85 <   0.0000E+00
   9  -1  10       -4.10        1.33        9.42 <   0.0000E+00
 -10   0  10       -2.46        0.60       13.11 <   0.0000E+00
  -9   0  10       15.16        8.61        8.60 <   0.0000E+00
  -8   0  10       -1.64       10.43       12.46 <   0.0000E+00
  -7   0  10       52.74       54.40        7.91 o   0.1040E-01
  -6   0  10       16.80        7.68        7.58 o   0.1759E-01
  -5   0  10       45.88       39.92        8.40 o   0.8520E-02
  -4   0  10        6.35       10.87        3.66 <   0.0000E+00
  -3   0  10      448.87      432.06       15.01 o   0.6407E-03
  -2   0  10      110.74       92.33        5.94 o   0.1193E-01
  -1   0  10      433.95      368.99       13.48 o   0.8874E-03
   0   0  10       57.69       21.13        5.10 o   0.6414E-02
   1   0  10     1440.24     1426.26       35.99 o   0.3155E-04
   2   0  10        2.95        0.09        2.55 <   0.0000E+00
   3   0  10      607.76      630.26       14.62 o   0.2205E-03
   4   0  10       -2.00        0.04        6.85 <   0.0000E+00
   5   0  10        8.53       22.02        4.37 o   0.7706E-02
   6   0  10       -2.05        0.55       11.16 <   0.0000E+00
   7   0  10       99.44       92.63        8.63 o   0.1349E-01
   8   0  10       11.27        5.51       10.24 <   0.0000E+00
   9   0  10       -3.28        0.31       15.36 <   0.0000E+00
 -11   1  10        2.05        3.28       22.94 <   0.0000E+00
 -10   1  10       -1.84        3.03       19.43 <   0.0000E+00
  -9   1  10        9.01        8.19        9.01 <   0.0000E+00
  -8   1  10       42.60       39.61        6.24 o   0.8670E-02
  -7   1  10       -3.07        3.32        7.58 <   0.0000E+00
  -6   1  10        7.99        1.35        7.17 <   0.0000E+00
  -5   1  10       59.40       68.87       10.65 o   0.1135E-01
  -4   1  10       99.24      120.27        6.52 o   0.1149E-01
  -3   1  10        2.46        0.03        4.81 <   0.0000E+00
  -2   1  10        1.09        1.17        5.90 <   0.0000E+00
  -1   1  10      364.86      369.14       12.12 o   0.1075E-02
   0   1  10      203.64      149.64        7.04 o   0.6633E-02
   1   1  10      405.89      395.28       12.68 o   0.8538E-03
   2   1  10       10.50       25.99        3.08 o   0.7339E-02
   3   1  10      220.08      227.46        6.90 o   0.4217E-02
   4   1  10       -0.51        0.01        2.10 <   0.0000E+00
   5   1  10       20.79       12.02        6.72 o   0.1131E-01
   6   1  10       -6.35        1.57        4.58 <   0.0000E+00
   7   1  10       10.65       11.65        9.42 <   0.0000E+00
   8   1  10        9.83        0.81       13.72 <   0.0000E+00
 -11   2  10       10.65       11.63       11.06 <   0.0000E+00
 -10   2  10       37.89       49.77       11.47 o   0.9058E-02
  -9   2  10       51.21       49.85        9.83 o   0.9927E-02
  -8   2  10       12.19       13.43        7.66 <   0.0000E+00
  -7   2  10       37.48       38.95       11.67 o   0.8711E-02
  -6   2  10       82.54       80.55       10.24 o   0.1342E-01
  -5   2  10       42.60       30.46        7.99 o   0.7531E-02
  -4   2  10        7.27        0.09        3.83 <   0.0000E+00
  -3   2  10       28.78       23.16        5.43 o   0.8002E-02
  -2   2  10      485.22      401.37       16.10 o   0.6812E-03
  -1   2  10       -0.27        5.52        3.19 <   0.0000E+00
   0   2  10      174.25      187.97        6.56 o   0.6622E-02
   1   2  10        3.62        4.06        3.40 <   0.0000E+00
   2   2  10       24.22       34.41        3.60 o   0.7829E-02
   3   2  10        2.62        0.01        3.45 <   0.0000E+00
   4   2  10        1.13        2.45        5.60 <   0.0000E+00
   5   2  10        5.46       14.68        4.42 <   0.0000E+00
   6   2  10       -1.64        3.35       20.88 <   0.0000E+00
   7   2  10       21.10        7.16        9.63 o   0.1722E-01
   8   2  10       10.04        0.00       12.70 <   0.0000E+00
 -11   3  10        2.46       20.37       14.95 <   0.0000E+00
 -10   3  10      -12.49        1.61        9.63 <   0.0000E+00
  -9   3  10        4.10        8.24        9.83 <   0.0000E+00
  -8   3  10       28.68       36.20       12.49 o   0.8102E-02
  -7   3  10        2.25        0.01        7.58 <   0.0000E+00
  -6   3  10       22.53        8.64       11.27 o   0.1471E-01
  -5   3  10      134.26      141.05        8.52 o   0.1134E-01
  -4   3  10       29.29       33.41        5.22 o   0.8129E-02
  -3   3  10        3.07        1.59        4.06 <   0.0000E+00
  -2   3  10       10.65       11.67        4.07 o   0.1282E-01
  -1   3  10       23.86       16.70        4.58 o   0.9060E-02
   0   3  10       12.19       21.62        4.49 o   0.7944E-02
   1   3  10       13.42       11.00        3.80 o   0.1325E-01
   2   3  10      132.03      124.37        5.13 o   0.1263E-01
   3   3  10       13.48       35.25        4.06 o   0.7208E-02
   4   3  10       15.02        9.43        4.95 o   0.1513E-01
   5   3  10        7.78       13.06        5.51 <   0.0000E+00
   6   3  10        4.92        0.76       10.45 <   0.0000E+00
   7   3  10       49.57       28.87       11.06 o   0.7061E-02
 -11   4  10       -4.10       14.66       14.13 <   0.0000E+00
 -10   4  10       24.17       17.03       10.65 o   0.8979E-02
  -9   4  10        3.07        0.53        9.01 <   0.0000E+00
  -8   4  10       -0.61        1.27        5.58 <   0.0000E+00
  -7   4  10       40.76       26.19        9.63 o   0.7374E-02
  -6   4  10        2.87        0.00        9.83 <   0.0000E+00
  -5   4  10       30.93       32.10        7.78 o   0.8236E-02
  -4   4  10       13.72        0.38        6.96 o   0.2135E-02
  -3   4  10       21.92       11.21        9.22 o   0.1227E-01
  -2   4  10        3.07        0.02        5.33 <   0.0000E+00
  -1   4  10        5.12        3.98        7.78 <   0.0000E+00
   0   4  10       -1.37        3.50        7.63 <   0.0000E+00
   1   4  10       -4.03        0.72        4.69 <   0.0000E+00
   2   4  10        0.20        0.66        2.86 <   0.0000E+00
   3   4  10      105.69       93.87        6.32 o   0.1281E-01
   4   4  10        1.23        2.65        9.27 <   0.0000E+00
   5   4  10       16.28       14.49        8.31 o   0.1041E-01
   6   4  10        1.43        0.47       28.45 <   0.0000E+00
 -11   5  10       35.64       10.30       15.57 o   0.1105E-01
 -10   5  10       12.90       22.65       12.08 <   0.0000E+00
  -9   5  10      112.04      107.54       15.36 o   0.1391E-01
  -8   5  10       29.90       13.80       14.54 o   0.9361E-02
  -7   5  10       67.39       73.35       11.47 o   0.1218E-01
  -6   5  10       63.90       65.27       11.27 o   0.1178E-01
  -5   5  10       10.65        0.90       11.47 <   0.0000E+00
  -4   5  10       -1.64        5.24       11.72 <   0.0000E+00
  -3   5  10       -7.58        6.98        5.94 <   0.0000E+00
  -2   5  10      170.82      157.55       10.29 o   0.9201E-02
  -1   5  10       10.45        1.50        5.63 <   0.0000E+00
   0   5  10        4.71        2.58        4.53 <   0.0000E+00
   1   5  10      195.40      184.59       11.57 o   0.6963E-02
   2   5  10        0.96        0.85        3.41 <   0.0000E+00
   3   5  10        9.42        7.04        6.64 <   0.0000E+00
   4   5  10        4.40        1.88        8.28 <   0.0000E+00
   5   5  10       -1.64        0.45       19.79 <   0.0000E+00
 -11   6  10      -16.39       12.03       17.21 <   0.0000E+00
 -10   6  10        0.61        0.24        7.59 <   0.0000E+00
  -9   6  10      -10.04        3.09       10.24 <   0.0000E+00
  -8   6  10       14.95       14.99        9.42 <   0.0000E+00
  -7   6  10       14.34        1.13        9.42 <   0.0000E+00
  -6   6  10       -4.10        0.03        7.78 <   0.0000E+00
  -5   6  10       39.94       36.25        9.83 o   0.8412E-02
  -4   6  10       27.86       34.50        8.60 o   0.8044E-02
  -3   6  10       22.22       29.92        6.25 o   0.7793E-02
  -2   6  10       15.36       25.47        7.43 o   0.7638E-02
  -1   6  10       -3.79        0.01        5.26 <   0.0000E+00
   0   6  10       -3.69        0.10        7.95 <   0.0000E+00
   1   6  10        1.02        0.02        8.91 <   0.0000E+00
   2   6  10       48.13       27.98       11.06 o   0.7095E-02
   3   6  10       13.11       13.90        7.55 <   0.0000E+00
   4   6  10       -5.84        2.17        8.69 <   0.0000E+00
 -10   7  10      -25.60        1.50       13.11 <   0.0000E+00
  -9   7  10        4.30        4.47       11.06 <   0.0000E+00
  -8   7  10       81.93       83.13       14.34 o   0.1361E-01
  -7   7  10       13.72       10.52        9.42 <   0.0000E+00
  -6   7  10        5.12        4.91       13.31 <   0.0000E+00
  -5   7  10       -3.48       17.15        7.58 <   0.0000E+00
  -4   7  10       53.87       58.48       10.45 o   0.1065E-01
  -3   7  10       21.40       13.55        6.82 o   0.1040E-01
  -2   7  10       20.69        8.02        6.89 o   0.1597E-01
  -1   7  10        0.00        0.64        5.27 <   0.0000E+00
   0   7  10       65.75       52.94       10.32 o   0.9328E-02
   1   7  10       44.45       45.25       10.45 o   0.9400E-02
   2   7  10        0.82        2.91        7.01 <   0.0000E+00
   3   7  10        6.14        1.36       15.77 <   0.0000E+00
 -10   8  10       26.63       19.30       13.11 o   0.8330E-02
  -9   8  10       18.84       10.48       11.67 <   0.0000E+00
  -8   8  10        9.01       12.91       15.36 <   0.0000E+00
  -7   8  10        6.35        0.47       10.65 <   0.0000E+00
  -6   8  10       64.11       53.23       15.98 o   0.9561E-02
  -5   8  10       -0.82       10.96        9.16 <   0.0000E+00
  -4   8  10       44.75       45.22        7.98 o   0.9432E-02
  -3   8  10        0.20        0.10        6.70 <   0.0000E+00
  -2   8  10       13.11       18.14        7.19 <   0.0000E+00
  -1   8  10       14.13        2.12        6.49 o   0.2549E-02
   0   8  10      -16.59        0.50       14.95 <   0.0000E+00
   1   8  10       54.48       40.56       16.18 o   0.8113E-02
  -9   9  10       -5.94       11.46       13.11 <   0.0000E+00
  -8   9  10       -9.01        0.01       14.54 <   0.0000E+00
  -7   9  10       -2.66        2.05       11.06 <   0.0000E+00
  -6   9  10       24.99       27.13       12.70 o   0.8043E-02
  -5   9  10       18.64       27.08       10.11 <   0.0000E+00
  -4   9  10       -3.58        0.38        8.17 <   0.0000E+00
  -3   9  10       -9.32        1.42       10.61 <   0.0000E+00
  -2   9  10        5.74        8.61        8.16 <   0.0000E+00
  -1   9  10       41.27       57.51        9.92 o   0.9537E-02
  -6  10  10        6.45        5.76        8.89 <   0.0000E+00
  -5  10  10       26.93       29.55        9.30 o   0.8048E-02
  -4  10  10       43.22       28.05        9.76 o   0.7357E-02
   2 -12  11       10.24       16.57        8.49 <   0.0000E+00
   3 -12  11       15.16        0.01        9.20 <   0.0000E+00
   4 -12  11       11.98       28.31        9.63 <   0.0000E+00
   5 -12  11       25.60        0.01       12.08 o   0.2036E-02
   6 -12  11       12.49        0.23       14.34 <   0.0000E+00
   7 -12  11       18.23        0.99       13.93 <   0.0000E+00
   0 -11  11        9.83        2.60       16.59 <   0.0000E+00
   1 -11  11      -11.06        2.96       15.57 <   0.0000E+00
   2 -11  11       19.77       18.76       10.28 <   0.0000E+00
   3 -11  11       12.70        9.63        7.74 <   0.0000E+00
   4 -11  11       -0.31        0.50        6.44 <   0.0000E+00
   5 -11  11        9.01        5.59       12.49 <   0.0000E+00
   6 -11  11       -3.69       21.54       12.08 <   0.0000E+00
   7 -11  11       -3.69        0.80       12.29 <   0.0000E+00
   8 -11  11       17.61        6.40       19.46 <   0.0000E+00
  -2 -10  11       -1.43        0.02       15.08 <   0.0000E+00
  -1 -10  11        2.46        0.54        9.63 <   0.0000E+00
   0 -10  11        4.71        0.01       14.13 <   0.0000E+00
   1 -10  11       20.07        0.73       13.72 <   0.0000E+00
   2 -10  11       22.53       16.29       14.34 <   0.0000E+00
   3 -10  11        1.54        0.14       11.28 <   0.0000E+00
   4 -10  11       46.70       43.87        9.12 o   0.9169E-02
   5 -10  11       30.42       17.65        6.66 o   0.8355E-02
   6 -10  11       -0.41        4.27        7.44 <   0.0000E+00
   7 -10  11       28.47       11.34       17.61 <   0.0000E+00
   8 -10  11       -1.64        0.28       23.82 <   0.0000E+00
   9 -10  11       18.23        0.33       17.21 <   0.0000E+00
  -3  -9  11      -14.75        1.09        8.40 <   0.0000E+00
  -2  -9  11       18.64       14.56        9.01 o   0.1018E-01
  -1  -9  11        3.28        1.01        9.42 <   0.0000E+00
   0  -9  11      -14.54       19.03       12.29 <   0.0000E+00
   1  -9  11       11.47        1.53       12.90 <   0.0000E+00
   2  -9  11        7.78       18.94        9.83 <   0.0000E+00
   3  -9  11       -4.30        0.68        9.01 <   0.0000E+00
   4  -9  11       54.69       51.07        7.01 o   0.9924E-02
   5  -9  11       30.21       27.63        5.71 o   0.8046E-02
   6  -9  11       13.11        3.25       10.04 <   0.0000E+00
   7  -9  11       38.10       36.57       11.47 o   0.8508E-02
   8  -9  11        5.94        0.61       15.57 <   0.0000E+00
   9  -9  11        4.51        2.90       12.90 <   0.0000E+00
  10  -9  11       24.37        6.79       13.52 <   0.0000E+00
  -4  -8  11        1.33        0.55       12.75 <   0.0000E+00
  -3  -8  11       -4.10        0.23        6.86 <   0.0000E+00
  -2  -8  11       -1.13        0.74        7.20 <   0.0000E+00
  -1  -8  11       19.56       25.33        5.63 o   0.7867E-02
   0  -8  11        7.78        0.04        8.19 <   0.0000E+00
   1  -8  11       12.29        5.88        9.42 <   0.0000E+00
   2  -8  11        9.42        0.50        8.60 <   0.0000E+00
   3  -8  11       73.74       73.60       11.06 o   0.1277E-01
   4  -8  11       29.49       38.84        8.81 o   0.8188E-02
   5  -8  11        4.20        2.19        5.87 <   0.0000E+00
   6  -8  11       12.49        7.07        8.81 <   0.0000E+00
   7  -8  11       33.18       32.39       10.45 o   0.8282E-02
   8  -8  11       -2.66        2.17        9.83 <   0.0000E+00
   9  -8  11       -0.61        0.52        8.44 <   0.0000E+00
  10  -8  11       -5.53        0.00       10.65 <   0.0000E+00
  -5  -7  11       -4.10        9.93        8.08 <   0.0000E+00
  -4  -7  11       -2.87        0.01        6.93 <   0.0000E+00
  -3  -7  11        1.54        4.82       10.06 <   0.0000E+00
  -2  -7  11      100.98       81.11        8.22 o   0.1131E-01
  -1  -7  11        2.25        0.00        6.74 <   0.0000E+00
   0  -7  11        1.95        0.39        8.39 <   0.0000E+00
   1  -7  11        5.02        0.00        5.99 <   0.0000E+00
   2  -7  11       -2.97        2.62        4.67 <   0.0000E+00
   3  -7  11        5.12        6.04        7.58 <   0.0000E+00
   4  -7  11       20.07       32.45        8.19 o   0.7607E-02
   5  -7  11       29.29       35.33        5.15 o   0.8132E-02
   6  -7  11      -11.67        0.68        9.63 <   0.0000E+00
   7  -7  11       -9.63        7.55       12.49 <   0.0000E+00
   8  -7  11       -4.71        9.97        9.83 <   0.0000E+00
   9  -7  11      -13.31        3.77       10.24 <   0.0000E+00
  10  -7  11       24.37        4.27       11.47 o   0.1496E-01
  -6  -6  11        1.74        0.07       12.29 <   0.0000E+00
  -5  -6  11       12.19        5.58        7.07 <   0.0000E+00
  -4  -6  11        5.74        0.55        8.40 <   0.0000E+00
  -3  -6  11       24.58       13.35       11.67 o   0.1017E-01
  -2  -6  11       16.59       14.25        7.99 o   0.1046E-01
  -1  -6  11       56.74       47.04        9.01 o   0.9007E-02
   0  -6  11        1.43        3.17       11.65 <   0.0000E+00
   1  -6  11        9.22       15.38        7.58 <   0.0000E+00
   2  -6  11       43.22       20.42        9.22 o   0.7247E-02
   3  -6  11       -2.46        2.56        7.37 <   0.0000E+00
   4  -6  11       34.00       46.55        9.83 o   0.8673E-02
   5  -6  11       10.04       11.01        3.17 o   0.1347E-01
   6  -6  11       29.29       35.11        6.78 o   0.8132E-02
   7  -6  11       14.75       22.36        6.01 o   0.7927E-02
   8  -6  11       45.27        0.05       14.34 o   0.1882E-02
   9  -6  11       14.75       26.11       13.52 <   0.0000E+00
  10  -6  11       25.60        4.40       16.18 <   0.0000E+00
  -7  -5  11       18.95        6.01        7.26 o   0.1901E-01
  -6  -5  11       51.41       51.00       15.36 o   0.1017E-01
  -5  -5  11       15.16        0.78        8.40 <   0.0000E+00
  -4  -5  11       14.13       19.81       11.27 <   0.0000E+00
  -3  -5  11       49.36       36.36        9.63 o   0.7786E-02
  -2  -5  11       22.33       11.75        8.19 o   0.1177E-01
  -1  -5  11       24.58       24.82        7.99 o   0.8248E-02
   0  -5  11       27.04       23.20        7.78 o   0.8118E-02
   1  -5  11        2.87        0.16        6.55 <   0.0000E+00
   2  -5  11       55.71       60.38        7.78 o   0.1088E-01
   3  -5  11       24.78       39.68        6.14 o   0.7907E-02
   4  -5  11        9.97       15.48        3.91 o   0.9544E-02
   5  -5  11       19.94       14.96        3.88 o   0.9779E-02
   6  -5  11        2.25        4.08        4.17 <   0.0000E+00
   7  -5  11       22.74       25.73        6.73 o   0.8055E-02
   8  -5  11        3.89        1.96        5.89 <   0.0000E+00
   9  -5  11       17.92       24.88        7.18 o   0.7824E-02
  10  -5  11      -25.40        0.00        9.01 <   0.0000E+00
  -8  -4  11       22.74       15.24       11.06 o   0.9491E-02
  -7  -4  11        3.69        0.03        9.42 <   0.0000E+00
  -6  -4  11        3.69        5.56        8.81 <   0.0000E+00
  -5  -4  11      101.59      103.28       12.90 o   0.1416E-01
  -4  -4  11       15.16       25.28        7.78 <   0.0000E+00
  -3  -4  11       -0.61        1.26        4.87 <   0.0000E+00
  -2  -4  11      197.24      153.04       14.54 o   0.7223E-02
  -1  -4  11       -2.66        0.03        5.94 <   0.0000E+00
   0  -4  11       45.88       55.04        9.42 o   0.9869E-02
   1  -4  11       44.65       47.08        9.42 o   0.9471E-02
   2  -4  11        4.71        4.28        3.89 <   0.0000E+00
   3  -4  11        2.05        0.63        2.86 <   0.0000E+00
   4  -4  11       28.57       32.94        2.97 o   0.8087E-02
   5  -4  11        3.82       18.31        3.10 <   0.0000E+00
   6  -4  11       80.50       71.02        7.70 o   0.1144E-01
   7  -4  11       19.36       22.92        5.94 o   0.8093E-02
   8  -4  11        4.40        5.52        6.54 <   0.0000E+00
   9  -4  11       36.36       41.37        8.52 o   0.8690E-02
  10  -4  11       -7.78        4.14       10.45 <   0.0000E+00
  -8  -3  11        5.74        1.66        8.40 <   0.0000E+00
  -7  -3  11       29.90       40.52        9.63 o   0.8251E-02
  -6  -3  11        4.30       14.64        8.60 <   0.0000E+00
  -5  -3  11       65.13       54.98       13.52 o   0.9826E-02
  -4  -3  11       34.00       27.12       10.24 o   0.7793E-02
  -3  -3  11        5.94       11.80        7.37 <   0.0000E+00
  -2  -3  11        8.19       17.34        6.76 <   0.0000E+00
  -1  -3  11      126.78      114.83       12.08 o   0.1259E-01
   0  -3  11       10.24        0.26        6.55 <   0.0000E+00
   1  -3  11        3.28        3.21        4.21 <   0.0000E+00
   2  -3  11       71.38       48.70        5.94 o   0.8216E-02
   3  -3  11        2.94        2.35        2.73 <   0.0000E+00
   4  -3  11        1.18        1.56        4.31 <   0.0000E+00
   5  -3  11       -1.95        2.29        5.58 <   0.0000E+00
   6  -3  11       15.36       29.46        5.06 o   0.7400E-02
   7  -3  11       13.72       15.35        6.96 o   0.9738E-02
   8  -3  11        1.95       13.52       13.01 <   0.0000E+00
   9  -3  11        6.25       11.68        6.37 <   0.0000E+00
  -9  -2  11       13.93        0.02       14.54 <   0.0000E+00
  -8  -2  11       43.83       35.55        9.83 o   0.8086E-02
  -7  -2  11        7.99        9.87        9.42 <   0.0000E+00
  -6  -2  11       19.25       18.99        8.40 o   0.8796E-02
  -5  -2  11        2.46        7.23       10.45 <   0.0000E+00
  -4  -2  11      103.54      103.39        7.57 o   0.1445E-01
  -3  -2  11      312.87      283.23       14.07 o   0.2084E-02
  -2  -2  11       22.53       12.36        7.17 o   0.1107E-01
  -1  -2  11       -3.28        1.16        4.49 <   0.0000E+00
   0  -2  11      425.72      394.08       18.11 o   0.8086E-03
   1  -2  11      159.04      166.23        8.48 o   0.8714E-02
   2  -2  11       88.89      103.92        6.59 o   0.1268E-01
   3  -2  11        2.18        0.05        3.12 <   0.0000E+00
   4  -2  11        2.05        1.86        5.58 <   0.0000E+00
   5  -2  11       54.62       56.96        5.42 o   0.1066E-01
   6  -2  11        6.14       11.84        5.78 <   0.0000E+00
   7  -2  11        3.48        2.81        6.28 <   0.0000E+00
   8  -2  11       16.49        6.09        7.66 o   0.1955E-01
   9  -2  11        3.89        0.00        9.01 <   0.0000E+00
  -9  -1  11        0.61        0.18        7.59 <   0.0000E+00
  -8  -1  11        8.60       10.21        9.22 <   0.0000E+00
  -7  -1  11        5.53        7.36        6.76 <   0.0000E+00
  -6  -1  11       27.04       45.19        9.83 o   0.8163E-02
  -5  -1  11        3.07        8.60        8.19 <   0.0000E+00
  -4  -1  11        1.33        1.76        6.81 <   0.0000E+00
  -3  -1  11       11.06       12.37        4.26 o   0.1186E-01
  -2  -1  11       13.21       28.92        4.93 o   0.7291E-02
  -1  -1  11      106.51      124.91        8.11 o   0.1137E-01
   0  -1  11       63.49       74.08        7.53 o   0.1175E-01
   1  -1  11       10.45       20.16        5.26 o   0.8064E-02
   2  -1  11      102.82      101.69        6.70 o   0.1429E-01
   3  -1  11      189.46      175.19        7.59 o   0.7549E-02
   4  -1  11        5.48        2.28        3.66 <   0.0000E+00
   5  -1  11        0.61        0.63        3.66 <   0.0000E+00
   6  -1  11       14.85        6.10        6.81 o   0.1992E-01
   7  -1  11        3.07        0.00        5.39 <   0.0000E+00
   8  -1  11       24.17        2.86       10.24 o   0.6074E-02
   9  -1  11       -3.69        3.54       11.27 <   0.0000E+00
 -10   0  11       12.70        4.47       11.67 <   0.0000E+00
  -9   0  11       15.98       16.57       10.86 <   0.0000E+00
  -8   0  11       -7.78        0.15        8.19 <   0.0000E+00
  -7   0  11       -0.20        9.44        5.44 <   0.0000E+00
  -6   0  11        3.07       15.68        7.58 <   0.0000E+00
  -5   0  11        9.42        0.49        8.40 <   0.0000E+00
  -4   0  11       27.86       25.42        6.32 o   0.8077E-02
  -3   0  11        8.19        5.70        3.62 o   0.2173E-01
  -2   0  11        2.46        2.44        3.57 <   0.0000E+00
  -1   0  11       14.41       20.97        4.15 o   0.8205E-02
   0   0  11       70.46       64.64        6.23 o   0.1123E-01
   1   0  11       54.59       57.70        5.81 o   0.1067E-01
   2   0  11        9.42        9.40        3.52 o   0.1646E-01
   3   0  11       19.66        9.75        4.68 o   0.1379E-01
   4   0  11        6.35        0.19        3.99 <   0.0000E+00
   5   0  11       -3.58        0.01        5.43 <   0.0000E+00
   6   0  11        4.20        4.13        4.94 <   0.0000E+00
   7   0  11        4.10        1.64       11.67 <   0.0000E+00
   8   0  11        2.46        7.43       10.24 <   0.0000E+00
 -10   1  11        0.82        3.78       10.59 <   0.0000E+00
  -9   1  11       15.57       17.08       10.04 <   0.0000E+00
  -8   1  11       -4.92        2.27        8.60 <   0.0000E+00
  -7   1  11       -3.89        7.28        7.99 <   0.0000E+00
  -6   1  11       15.57        5.79        7.37 o   0.1983E-01
  -5   1  11       75.99       74.04        7.10 o   0.1278E-01
  -4   1  11       48.34       57.76        6.53 o   0.1013E-01
  -3   1  11       89.10       94.89        7.28 o   0.1358E-01
  -2   1  11       95.45       69.99        7.30 o   0.9810E-02
  -1   1  11       12.39        2.94        4.12 o   0.6644E-02
   0   1  11       24.17       16.15        4.96 o   0.9274E-02
   1   1  11      118.08      101.19        8.70 o   0.1234E-01
   2   1  11        4.98        3.75        4.10 <   0.0000E+00
   3   1  11        7.99        3.49        4.08 o   0.1171E-01
   4   1  11       20.69        9.42        6.95 o   0.1407E-01
   5   1  11       23.66       16.14        6.83 o   0.9109E-02
   6   1  11        6.55        9.44        8.40 <   0.0000E+00
   7   1  11      -10.45        4.86       10.24 <   0.0000E+00
 -10   2  11        4.71        0.35       15.16 <   0.0000E+00
  -9   2  11       20.69        0.58       15.57 <   0.0000E+00
  -8   2  11      -11.67        5.88       10.24 <   0.0000E+00
  -7   2  11        3.28       15.55        8.19 <   0.0000E+00
  -6   2  11        2.66       13.32        7.78 <   0.0000E+00
  -5   2  11        8.70       20.70        4.57 <   0.0000E+00
  -4   2  11       18.13       12.33        5.14 o   0.1154E-01
  -3   2  11        5.43       11.08        4.93 <   0.0000E+00
  -2   2  11       -2.46        5.68        5.37 <   0.0000E+00
  -1   2  11       18.02        9.21        5.59 o   0.1506E-01
   0   2  11        9.01        4.14        4.57 o   0.1657E-01
   1   2  11        5.12        9.14        6.49 <   0.0000E+00
   2   2  11       87.73       85.73        5.96 o   0.1376E-01
   3   2  11       16.32       15.69        4.87 o   0.1000E-01
   4   2  11        3.58        7.90        5.87 <   0.0000E+00
   5   2  11       16.39       20.17        7.10 o   0.8464E-02
   6   2  11       26.83       16.13       11.47 o   0.9006E-02
   7   2  11        1.64        1.66       31.14 <   0.0000E+00
 -10   3  11       21.51       11.49       11.67 <   0.0000E+00
  -9   3  11        9.01        0.04       10.65 <   0.0000E+00
  -8   3  11        5.33       19.24        9.01 <   0.0000E+00
  -7   3  11       -4.71        1.41        8.81 <   0.0000E+00
  -6   3  11       44.04       24.56       12.90 o   0.7150E-02
  -5   3  11        2.05        2.11       16.39 <   0.0000E+00
  -4   3  11       30.11       34.12        5.52 o   0.8178E-02
  -3   3  11       24.07       16.03        5.97 o   0.9206E-02
  -2   3  11        8.81       24.19        7.17 <   0.0000E+00
  -1   3  11       10.04        4.14        8.81 <   0.0000E+00
   0   3  11      119.00      123.79       10.65 o   0.1300E-01
   1   3  11        6.35        0.85        7.37 <   0.0000E+00
   2   3  11        9.42       12.14        6.96 <   0.0000E+00
   3   3  11        0.89        2.58        2.57 <   0.0000E+00
   4   3  11       13.45        6.69        4.34 o   0.1974E-01
   5   3  11        6.96       29.88       10.45 <   0.0000E+00
   6   3  11       -7.99        0.36       14.34 <   0.0000E+00
 -10   4  11      -12.70        0.03       15.57 <   0.0000E+00
  -9   4  11       28.06       31.82       12.29 o   0.8069E-02
  -8   4  11        3.89       15.38       14.34 <   0.0000E+00
  -7   4  11        6.76        2.09        9.42 <   0.0000E+00
  -6   4  11       29.49       36.44        8.60 o   0.8152E-02
  -5   4  11        7.78        0.06        6.96 <   0.0000E+00
  -4   4  11        3.48        0.21        7.78 <   0.0000E+00
  -3   4  11       14.34        0.08       10.45 <   0.0000E+00
  -2   4  11       -0.61        2.46        4.72 <   0.0000E+00
  -1   4  11       14.54       22.53        9.63 <   0.0000E+00
   0   4  11       -9.42        4.34        7.37 <   0.0000E+00
   1   4  11       23.04       13.85        5.58 o   0.1019E-01
   2   4  11       -0.10        0.06        4.54 <   0.0000E+00
   3   4  11       36.59       39.39        6.48 o   0.8659E-02
   4   4  11        5.94        0.41        6.19 <   0.0000E+00
   5   4  11        6.35        2.97       11.67 <   0.0000E+00
 -10   5  11       -9.63        3.63       17.61 <   0.0000E+00
  -9   5  11       13.31       18.03       12.08 <   0.0000E+00
  -8   5  11       22.94       27.12       11.47 o   0.7921E-02
  -7   5  11        2.05        1.96       18.02 <   0.0000E+00
  -6   5  11       74.56       92.10       11.67 o   0.1198E-01
  -5   5  11       -6.35       19.86        7.58 <   0.0000E+00
  -4   5  11        3.69        6.86       10.86 <   0.0000E+00
  -3   5  11       29.70        9.42       10.24 o   0.1288E-01
  -2   5  11       46.29       52.14       12.29 o   0.9793E-02
  -1   5  11      -14.13        0.44       10.04 <   0.0000E+00
   0   5  11       26.22       33.75        6.66 o   0.7947E-02
   1   5  11        5.02        2.28        5.84 <   0.0000E+00
   2   5  11        2.25        8.29        6.22 <   0.0000E+00
   3   5  11       21.40       10.18        7.68 o   0.1293E-01
   4   5  11        1.84       17.14       23.71 <   0.0000E+00
 -10   6  11        1.43       13.51       19.88 <   0.0000E+00
  -9   6  11       10.04        1.61       12.29 <   0.0000E+00
  -8   6  11       -7.17        4.77       10.24 <   0.0000E+00
  -7   6  11       18.64        4.49       10.45 <   0.0000E+00
  -6   6  11       71.69       46.00       12.29 o   0.7832E-02
  -5   6  11      117.77      110.36       13.52 o   0.1346E-01
  -4   6  11       13.52        8.31        8.19 <   0.0000E+00
  -3   6  11       13.72       17.96       11.27 <   0.0000E+00
  -2   6  11        1.23       29.65       15.23 <   0.0000E+00
  -1   6  11       14.85       21.40        8.35 <   0.0000E+00
   0   6  11       20.69       27.31        6.27 o   0.7812E-02
   1   6  11       -1.84        9.54       13.73 <   0.0000E+00
   2   6  11       12.29        2.17       13.72 <   0.0000E+00
   3   6  11        9.22        9.34        8.81 <   0.0000E+00
  -9   7  11       -1.43        1.67       20.91 <   0.0000E+00
  -8   7  11       39.53       48.35       13.11 o   0.9144E-02
  -7   7  11        9.83        3.16       16.39 <   0.0000E+00
  -6   7  11       47.72       42.81       11.67 o   0.8895E-02
  -5   7  11      -13.52        0.30       12.08 <   0.0000E+00
  -4   7  11      -12.90        0.15        9.01 <   0.0000E+00
  -3   7  11       12.08       19.35        9.22 <   0.0000E+00
  -2   7  11       21.10       16.23        8.36 o   0.9304E-02
  -1   7  11       -0.20        1.72        4.63 <   0.0000E+00
   0   7  11        8.91        4.05        9.39 <   0.0000E+00
   1   7  11        5.12        3.96       14.34 <   0.0000E+00
  -8   8  11       -1.84        7.06       25.26 <   0.0000E+00
  -7   8  11      -19.66        1.27       16.59 <   0.0000E+00
  -6   8  11       23.35       14.51       11.88 o   0.9736E-02
  -5   8  11       14.13       17.38       10.04 <   0.0000E+00
  -4   8  11       -2.05        1.99       19.66 <   0.0000E+00
  -3   8  11       37.79       34.65        9.10 o   0.8309E-02
  -2   8  11       35.43       27.26        9.05 o   0.7755E-02
  -1   8  11        0.20        0.11        8.59 <   0.0000E+00
   0   8  11      -12.29        6.83       12.08 <   0.0000E+00
  -6   9  11       10.65        0.99       12.70 <   0.0000E+00
  -5   9  11       -5.33        0.03       10.86 <   0.0000E+00
  -4   9  11       -8.19        0.45       10.09 <   0.0000E+00
  -3   9  11       52.02       19.93       11.64 o   0.6764E-02
   1 -11  12       12.08        4.00       13.31 <   0.0000E+00
   2 -11  12       17.21        7.75       11.88 <   0.0000E+00
   3 -11  12      -14.34        0.75       10.78 <   0.0000E+00
   4 -11  12       -3.69        8.63       13.31 <   0.0000E+00
   5 -11  12        3.89        2.56       11.27 <   0.0000E+00
   6 -11  12       16.80       16.36       12.08 <   0.0000E+00
   7 -11  12       29.70        0.02       15.98 <   0.0000E+00
  -1 -10  12       15.16        0.43       11.47 <   0.0000E+00
   0 -10  12       10.86        4.12       11.67 <   0.0000E+00
   1 -10  12       22.74       13.89       11.67 <   0.0000E+00
   2 -10  12       -7.78        6.17       10.24 <   0.0000E+00
   3 -10  12       -7.17        1.02       12.49 <   0.0000E+00
   4 -10  12        9.83        0.85        6.96 <   0.0000E+00
   5 -10  12       23.55        9.86       13.72 <   0.0000E+00
   6 -10  12       -0.82        5.46        7.73 <   0.0000E+00
   7 -10  12       37.07        3.43       18.23 o   0.7059E-02
   8 -10  12        3.28        7.82       12.08 <   0.0000E+00
  -2  -9  12       22.53        3.83       10.24 o   0.1283E-01
  -1  -9  12        7.78        8.92       11.88 <   0.0000E+00
   0  -9  12        2.05        0.18       20.07 <   0.0000E+00
   1  -9  12        9.01        7.76       10.86 <   0.0000E+00
   2  -9  12       16.59        0.84       15.36 <   0.0000E+00
   3  -9  12        5.33        8.43        9.42 <   0.0000E+00
   4  -9  12       71.89       74.56        9.13 o   0.1268E-01
   5  -9  12       27.45        7.33       15.57 <   0.0000E+00
   6  -9  12      -18.02        1.12       10.24 <   0.0000E+00
   7  -9  12        0.82        5.21        8.30 <   0.0000E+00
   8  -9  12       20.07        0.73       16.59 <   0.0000E+00
   9  -9  12       54.28       14.24       15.77 o   0.7480E-02
  -3  -8  12       -5.94        0.10        9.83 <   0.0000E+00
  -2  -8  12        4.51        9.87       10.65 <   0.0000E+00
  -1  -8  12       -3.48        7.76        8.40 <   0.0000E+00
   0  -8  12       26.63       36.40       11.47 o   0.7979E-02
   1  -8  12       15.98        0.17       12.90 <   0.0000E+00
   2  -8  12       49.16       48.70       11.47 o   0.9771E-02
   3  -8  12       19.25       26.33       13.72 <   0.0000E+00
   4  -8  12       11.27        0.28        9.63 <   0.0000E+00
   5  -8  12       26.42       35.64        8.81 o   0.7961E-02
   6  -8  12       56.53       67.73       15.57 o   0.1106E-01
   7  -8  12       -5.53        1.13        9.63 <   0.0000E+00
   8  -8  12       -2.05        0.29       23.76 <   0.0000E+00
   9  -8  12       23.76        7.85       13.72 <   0.0000E+00
  -5  -7  12       -7.17        1.43        8.77 <   0.0000E+00
  -4  -7  12      -14.34        0.35        8.28 <   0.0000E+00
  -3  -7  12       -0.41        4.61        4.81 <   0.0000E+00
  -2  -7  12        7.99        1.21        5.66 <   0.0000E+00
  -1  -7  12        7.58        1.38        5.22 <   0.0000E+00
   0  -7  12      -10.45        0.85        8.60 <   0.0000E+00
   1  -7  12       -1.43        8.21       16.45 <   0.0000E+00
   2  -7  12      -13.52        4.02       12.29 <   0.0000E+00
   3  -7  12       28.88       18.72        9.63 o   0.8332E-02
   4  -7  12       -3.89        1.85        8.81 <   0.0000E+00
   5  -7  12        2.05        5.09       18.84 <   0.0000E+00
   6  -7  12       14.34        9.61       10.45 <   0.0000E+00
   7  -7  12       53.05       57.22       11.06 o   0.1052E-01
   8  -7  12       -6.14        3.54       16.59 <   0.0000E+00
   9  -7  12        6.14        6.13       10.86 <   0.0000E+00
  -5  -6  12        9.93       10.52        7.02 <   0.0000E+00
  -4  -6  12        3.89        2.91       10.45 <   0.0000E+00
  -3  -6  12       -8.60       10.43       12.29 <   0.0000E+00
  -2  -6  12       24.99       22.76        9.42 o   0.8231E-02
  -1  -6  12       15.98        4.04        8.81 <   0.0000E+00
   0  -6  12       73.53       62.63       13.93 o   0.1051E-01
   1  -6  12       11.06       24.26        8.40 <   0.0000E+00
   2  -6  12       -8.81        0.53       11.67 <   0.0000E+00
   3  -6  12       14.95       17.77        7.37 o   0.8921E-02
   4  -6  12       10.24       18.24        9.42 <   0.0000E+00
   5  -6  12       76.60       87.45       11.88 o   0.1269E-01
   6  -6  12       19.87        6.50       13.31 <   0.0000E+00
   7  -6  12        5.33        3.85        9.22 <   0.0000E+00
   8  -6  12        2.25        0.03       10.65 <   0.0000E+00
   9  -6  12       -6.96       12.49       10.45 <   0.0000E+00
  -6  -5  12        2.05        7.70       20.48 <   0.0000E+00
  -5  -5  12       24.37        9.56       14.95 <   0.0000E+00
  -4  -5  12        3.48        0.88        8.81 <   0.0000E+00
  -3  -5  12       27.45       45.64       11.06 o   0.8225E-02
  -2  -5  12        2.05        0.66       18.02 <   0.0000E+00
  -1  -5  12      144.60      146.57       12.29 o   0.1121E-01
   0  -5  12       51.82       70.98       10.86 o   0.1055E-01
   1  -5  12       87.05       54.76       11.27 o   0.7918E-02
   2  -5  12       -6.14        8.69       11.27 <   0.0000E+00
   3  -5  12       48.34       45.76        5.86 o   0.9313E-02
   4  -5  12       10.04        1.03        9.01 <   0.0000E+00
   5  -5  12       13.52        0.34       13.11 <   0.0000E+00
   6  -5  12       23.45       30.35        5.62 o   0.7827E-02
   7  -5  12       51.00       46.50        8.16 o   0.9195E-02
   8  -5  12       26.32       15.10        7.56 o   0.9312E-02
   9  -5  12       29.90       23.17       10.55 o   0.7941E-02
  -7  -4  12        8.19        7.38       11.06 <   0.0000E+00
  -6  -4  12        2.66        7.28        9.83 <   0.0000E+00
  -5  -4  12        4.71        9.58        8.60 <   0.0000E+00
  -4  -4  12       -9.22        0.45        8.40 <   0.0000E+00
  -3  -4  12       17.00        0.18        9.83 <   0.0000E+00
  -2  -4  12       34.61       23.84        9.83 o   0.7663E-02
  -1  -4  12       30.31       31.15       10.04 o   0.8213E-02
   0  -4  12       28.47       31.89        8.19 o   0.8091E-02
   1  -4  12       10.04        4.98        4.42 o   0.2008E-01
   2  -4  12        7.48        1.10        5.29 <   0.0000E+00
   3  -4  12       -4.51        0.18        5.00 <   0.0000E+00
   4  -4  12        9.22        8.73        4.49 o   0.1716E-01
   5  -4  12       -5.43        2.59        4.89 <   0.0000E+00
   6  -4  12       31.03       25.53        5.41 o   0.7901E-02
   7  -4  12       30.72       36.56        8.85 o   0.8234E-02
   8  -4  12        2.97        1.08        9.14 <   0.0000E+00
   9  -4  12       -9.11        1.40        8.48 <   0.0000E+00
  -8  -3  12       17.00        0.03       17.41 <   0.0000E+00
  -7  -3  12       11.67       14.24       10.04 <   0.0000E+00
  -6  -3  12        1.84        0.20       17.10 <   0.0000E+00
  -5  -3  12      132.11      129.59       14.13 o   0.1287E-01
  -4  -3  12       28.06       16.66       10.24 o   0.8619E-02
  -3  -3  12       11.06        3.26        8.60 <   0.0000E+00
  -2  -3  12       49.77       71.64       10.24 o   0.1034E-01
  -1  -3  12       -2.05        8.84       18.84 <   0.0000E+00
   0  -3  12      141.74      105.45       13.31 o   0.9817E-02
   1  -3  12        7.37        8.60        5.61 <   0.0000E+00
   2  -3  12        4.51        0.15        7.03 <   0.0000E+00
   3  -3  12       32.26       30.44        7.09 o   0.8076E-02
   4  -3  12        3.99        1.82        4.29 <   0.0000E+00
   5  -3  12       12.80       14.39        5.14 o   0.1067E-01
   6  -3  12        1.13        0.19        6.62 <   0.0000E+00
   7  -3  12       18.54       29.82        6.08 o   0.7568E-02
   8  -3  12        2.66        5.44        5.98 <   0.0000E+00
   9  -3  12       14.54        0.63       10.04 <   0.0000E+00
  -8  -2  12       10.86        4.39       10.65 <   0.0000E+00
  -7  -2  12       42.81       35.20       11.47 o   0.8056E-02
  -6  -2  12        2.66        4.27        9.83 <   0.0000E+00
  -5  -2  12       -3.28        7.47        7.99 <   0.0000E+00
  -4  -2  12       15.98       28.18        9.83 <   0.0000E+00
  -3  -2  12       19.46       20.34        9.42 o   0.8599E-02
  -2  -2  12       31.54       16.73       10.04 o   0.8527E-02
  -1  -2  12        6.35        3.45        6.96 <   0.0000E+00
   0  -2  12       24.48       18.30        5.58 o   0.8780E-02
   1  -2  12       23.96       23.94        7.68 o   0.8266E-02
   2  -2  12       47.83       52.93        6.76 o   0.9913E-02
   3  -2  12       16.18       23.12        4.46 o   0.7903E-02
   4  -2  12        4.30        2.11        4.46 <   0.0000E+00
   5  -2  12        4.40        6.57        6.38 <   0.0000E+00
   6  -2  12        4.71        5.82        6.85 <   0.0000E+00
   7  -2  12        5.12        6.18        6.54 <   0.0000E+00
   8  -2  12        2.25        3.90        9.01 <   0.0000E+00
  -8  -1  12      -12.49        1.29       11.67 <   0.0000E+00
  -7  -1  12        4.30        0.98       10.24 <   0.0000E+00
  -6  -1  12        8.40        2.55        9.22 <   0.0000E+00
  -5  -1  12        7.17        0.51        9.63 <   0.0000E+00
  -4  -1  12       10.65       12.78        8.81 <   0.0000E+00
  -3  -1  12        0.92        1.90        3.01 <   0.0000E+00
  -2  -1  12       14.64        5.08        4.40 o   0.1919E-01
  -1  -1  12       14.95        1.26        7.58 o   0.2132E-02
   0  -1  12        6.55        0.02        6.28 <   0.0000E+00
   1  -1  12       32.16       10.08        7.13 o   0.1181E-01
   2  -1  12       -6.76        1.72        5.29 <   0.0000E+00
   3  -1  12       67.11       68.98        4.77 o   0.1217E-01
   4  -1  12       13.21       19.93        6.85 <   0.0000E+00
   5  -1  12       -1.95        0.98        9.20 <   0.0000E+00
   6  -1  12       22.94       16.70        5.95 o   0.9162E-02
   7  -1  12       31.75       30.03        8.55 o   0.8137E-02
   8  -1  12      -12.08        0.02       15.98 <   0.0000E+00
  -9   0  12       16.80        1.52       16.80 <   0.0000E+00
  -8   0  12        3.48        1.08        9.83 <   0.0000E+00
  -7   0  12       -5.33       23.22        9.42 <   0.0000E+00
  -6   0  12       17.00        3.77        9.01 <   0.0000E+00
  -5   0  12        7.78        2.99        9.22 <   0.0000E+00
  -4   0  12        3.79        4.87        5.14 <   0.0000E+00
  -3   0  12       18.43       16.30        4.83 o   0.9469E-02
  -2   0  12       -3.79        3.00        4.52 <   0.0000E+00
  -1   0  12       25.81       32.48        8.40 o   0.7930E-02
   0   0  12       45.68       76.25        9.83 o   0.9797E-02
   1   0  12        1.95        0.20        9.60 <   0.0000E+00
   2   0  12       37.28       24.11        6.62 o   0.7515E-02
   3   0  12       14.54       11.51        3.78 o   0.1241E-01
   4   0  12       68.41       55.38        7.50 o   0.9650E-02
   5   0  12       25.40       17.83        7.68 o   0.8731E-02
   6   0  12       -2.15        0.31        6.54 <   0.0000E+00
   7   0  12       32.98       30.44       10.65 o   0.8135E-02
  -9   1  12        1.64        4.06       28.58 <   0.0000E+00
  -8   1  12       -3.69        2.51       10.86 <   0.0000E+00
  -7   1  12       29.49        9.31       11.88 o   0.1271E-01
  -6   1  12       -4.10       13.75        8.60 <   0.0000E+00
  -5   1  12        8.60       17.76        8.19 <   0.0000E+00
  -4   1  12       42.91       31.73        7.10 o   0.7672E-02
  -3   1  12       -3.79        3.00        4.40 <   0.0000E+00
  -2   1  12       40.04       46.18        6.23 o   0.9100E-02
  -1   1  12       -1.13        1.24        6.15 <   0.0000E+00
   0   1  12        2.87        0.48        6.76 <   0.0000E+00
   1   1  12       74.25       83.70        8.48 o   0.1262E-01
   2   1  12       40.15       41.18        6.52 o   0.8941E-02
   3   1  12        3.28        8.40        4.61 <   0.0000E+00
   4   1  12        1.95        1.92       12.79 <   0.0000E+00
   5   1  12        2.77        1.33        6.96 <   0.0000E+00
   6   1  12       -7.17       11.30        9.83 <   0.0000E+00
  -9   2  12        3.89       11.25       12.29 <   0.0000E+00
  -8   2  12       -7.17        0.01       10.45 <   0.0000E+00
  -7   2  12        2.05        5.22       17.21 <   0.0000E+00
  -6   2  12        0.61        0.35        6.01 <   0.0000E+00
  -5   2  12        0.00        7.05        8.16 <   0.0000E+00
  -4   2  12        5.12        4.44        6.24 <   0.0000E+00
  -3   2  12       29.39       17.64        5.67 o   0.8426E-02
  -2   2  12      102.00      116.07        7.95 o   0.1222E-01
  -1   2  12        3.38       27.03        5.65 <   0.0000E+00
   0   2  12       24.17       44.71        8.60 o   0.7963E-02
   1   2  12       17.61       21.57        7.58 o   0.8236E-02
   2   2  12       -0.41        2.91        4.29 <   0.0000E+00
   3   2  12       38.40       27.10        5.65 o   0.7546E-02
   4   2  12       -1.43        6.97       11.04 <   0.0000E+00
   5   2  12        1.23        7.24       20.31 <   0.0000E+00
   6   2  12        3.89        4.48       10.86 <   0.0000E+00
  -9   3  12      -11.27        2.70       16.80 <   0.0000E+00
  -8   3  12       13.72        6.67       10.04 <   0.0000E+00
  -7   3  12       16.80        2.71       11.67 <   0.0000E+00
  -6   3  12       13.52        7.99        8.81 <   0.0000E+00
  -5   3  12        8.19        1.29        7.58 <   0.0000E+00
  -4   3  12       32.57       40.78        9.63 o   0.8430E-02
  -3   3  12       -2.46        0.60        7.78 <   0.0000E+00
  -2   3  12       -2.87       16.08       10.65 <   0.0000E+00
  -1   3  12       47.93       70.81        8.60 o   0.1016E-01
   0   3  12       30.93       17.07        9.63 o   0.8436E-02
   1   3  12       10.24        1.92        8.60 <   0.0000E+00
   2   3  12       37.48       45.47       11.47 o   0.8900E-02
   3   3  12        8.19        1.11        5.59 <   0.0000E+00
   4   3  12       -4.10        4.84        9.63 <   0.0000E+00
   5   3  12       23.55        0.00       15.77 <   0.0000E+00
  -9   4  12       -6.76        3.14       10.86 <   0.0000E+00
  -8   4  12        3.69        4.66       12.49 <   0.0000E+00
  -7   4  12       48.34       47.82       12.49 o   0.9791E-02
  -6   4  12        7.78        2.54        8.40 <   0.0000E+00
  -5   4  12        2.46        5.48        8.81 <   0.0000E+00
  -4   4  12        6.35       13.30        8.81 <   0.0000E+00
  -3   4  12      145.22      164.40       16.39 o   0.7981E-02
  -2   4  12       -6.76        0.02        8.40 <   0.0000E+00
  -1   4  12        2.87        1.05       10.86 <   0.0000E+00
   0   4  12        9.22        2.95       12.49 <   0.0000E+00
   1   4  12       18.02       26.83       12.08 <   0.0000E+00
   2   4  12       17.82        3.84        7.58 o   0.1261E-01
   4   4  12        1.23        0.87       17.13 <   0.0000E+00
  -9   5  12       -3.48        8.00       11.47 <   0.0000E+00
  -8   5  12       -2.46        3.82       11.27 <   0.0000E+00
  -7   5  12       45.27       36.24       13.11 o   0.8018E-02
  -6   5  12       -3.07        3.70       10.24 <   0.0000E+00
  -5   5  12        5.74        0.65       10.24 <   0.0000E+00
  -4   5  12       59.19       64.19       15.16 o   0.1129E-01
  -3   5  12       13.72        2.08        9.22 <   0.0000E+00
  -2   5  12       21.10       19.21       12.90 <   0.0000E+00
  -1   5  12       12.90        0.21       11.06 <   0.0000E+00
   0   5  12        9.01        4.86       12.08 <   0.0000E+00
   1   5  12       58.78       56.05       11.88 o   0.1058E-01
   2   5  12       19.66        1.33       13.93 <   0.0000E+00
  -8   6  12       24.37       12.88       13.52 <   0.0000E+00
  -7   6  12       40.76       15.46       17.61 o   0.8057E-02
  -6   6  12       15.16        6.13       10.24 <   0.0000E+00
  -5   6  12        0.41        1.50        7.30 <   0.0000E+00
  -4   6  12       20.89       11.79       11.06 <   0.0000E+00
  -3   6  12       66.36       84.97       16.59 o   0.1157E-01
  -2   6  12       -3.69       16.12       12.70 <   0.0000E+00
  -1   6  12       30.52        9.28       15.16 o   0.1282E-01
   0   6  12       17.92       14.14        7.34 o   0.1033E-01
   1   6  12       15.98       13.34        9.22 <   0.0000E+00
  -7   7  12        9.63        0.00       10.45 <   0.0000E+00
  -6   7  12       -0.82        0.53        8.44 <   0.0000E+00
  -5   7  12       -3.48        1.33        9.83 <   0.0000E+00
  -4   7  12        5.33        3.13       11.06 <   0.0000E+00
  -3   7  12       16.59        9.68       10.45 <   0.0000E+00
  -2   7  12       -5.12        0.08        8.40 <   0.0000E+00
  -1   7  12       -6.66        4.14        8.47 <   0.0000E+00
   0   7  12        6.35       14.62       11.27 <   0.0000E+00
  -5   8  12      -27.24        8.29       17.00 <   0.0000E+00
  -4   8  12       24.78        7.48       18.23 <   0.0000E+00
   1 -10  13       -3.89        7.95       13.31 <   0.0000E+00
   2 -10  13      -15.16        8.70       12.90 <   0.0000E+00
   3 -10  13       19.25       25.47       13.93 <   0.0000E+00
   4 -10  13       18.64       26.78       17.21 <   0.0000E+00
   5 -10  13       -0.41        0.26       10.45 <   0.0000E+00
   6 -10  13        7.99        0.08       13.31 <   0.0000E+00
  -1  -9  13        2.66        0.75       12.49 <   0.0000E+00
   0  -9  13        6.35       18.19       11.06 <   0.0000E+00
   1  -9  13        9.22        2.13       15.77 <   0.0000E+00
   2  -9  13       23.14       14.74       14.13 <   0.0000E+00
   3  -9  13        0.82       11.01        8.16 <   0.0000E+00
   4  -9  13       33.39       10.99       17.41 <   0.0000E+00
   5  -9  13       30.72        0.13       19.25 <   0.0000E+00
   6  -9  13        5.33        0.05       12.08 <   0.0000E+00
   7  -9  13       -0.82        0.89       10.16 <   0.0000E+00
  -2  -8  13      -19.25        2.53       14.95 <   0.0000E+00
  -1  -8  13       -0.61        8.51       10.73 <   0.0000E+00
   0  -8  13        7.58        8.77       14.13 <   0.0000E+00
   1  -8  13       11.88       35.17       12.08 <   0.0000E+00
   2  -8  13       21.51       21.01       15.77 <   0.0000E+00
   3  -8  13      -17.41        0.03       12.70 <   0.0000E+00
   4  -8  13      -11.67        0.10       10.04 <   0.0000E+00
   5  -8  13        1.02        0.91       15.06 <   0.0000E+00
   6  -8  13       10.04        1.33       11.06 <   0.0000E+00
   7  -8  13       -9.63        0.37       10.04 <   0.0000E+00
   8  -8  13       -5.33       12.79       17.00 <   0.0000E+00
  -3  -7  13       15.98        3.19       12.49 <   0.0000E+00
  -2  -7  13       26.83       44.93       11.06 o   0.8154E-02
  -1  -7  13        2.25       10.07       11.67 <   0.0000E+00
   0  -7  13        4.10        3.10       10.24 <   0.0000E+00
   1  -7  13      -31.34        1.70       13.31 <   0.0000E+00
   2  -7  13        4.30       10.29        9.63 <   0.0000E+00
   3  -7  13       28.88       34.59       10.65 o   0.8105E-02
   4  -7  13       18.02       10.92       10.86 <   0.0000E+00
   5  -7  13        1.84        0.35       19.82 <   0.0000E+00
   6  -7  13        0.82       16.89        7.30 <   0.0000E+00
   7  -7  13        5.12       12.73       12.49 <   0.0000E+00
   8  -7  13        2.66        1.57       18.64 <   0.0000E+00
  -4  -6  13      -11.67        0.52       15.98 <   0.0000E+00
  -3  -6  13        1.43        0.37       18.16 <   0.0000E+00
  -2  -6  13       -9.63        0.18       11.06 <   0.0000E+00
  -1  -6  13      -11.67        1.78       12.70 <   0.0000E+00
   0  -6  13       10.65        7.00        9.22 <   0.0000E+00
   1  -6  13       13.52        3.24       12.29 <   0.0000E+00
   2  -6  13       22.33       13.44       10.24 o   0.1022E-01
   3  -6  13       13.31        6.01       10.86 <   0.0000E+00
   4  -6  13        3.28        7.09       10.45 <   0.0000E+00
   5  -6  13        1.23        4.55       15.23 <   0.0000E+00
   6  -6  13       59.60       66.67       17.82 o   0.1136E-01
   7  -6  13       39.74       25.45       14.95 o   0.7416E-02
   8  -6  13        9.01        1.61       11.27 <   0.0000E+00
  -5  -5  13       11.06        3.42       10.65 <   0.0000E+00
  -4  -5  13        6.35        0.65       10.24 <   0.0000E+00
  -3  -5  13        1.23       23.76       15.87 <   0.0000E+00
  -2  -5  13       11.67        4.32       10.24 <   0.0000E+00
  -1  -5  13       34.41       20.06       14.95 o   0.7863E-02
   0  -5  13       -3.69       11.90        8.60 <   0.0000E+00
   1  -5  13        7.58        3.21       12.70 <   0.0000E+00
   2  -5  13        6.55        6.70        8.40 <   0.0000E+00
   3  -5  13        3.48        4.98        7.78 <   0.0000E+00
   4  -5  13       28.06       31.60       11.27 o   0.8077E-02
   5  -5  13      138.05      146.69       16.39 o   0.1038E-01
   6  -5  13       19.25        6.44       10.45 <   0.0000E+00
   7  -5  13       -2.25        0.58       14.75 <   0.0000E+00
   8  -5  13       24.58        6.86       17.41 <   0.0000E+00
  -6  -4  13       10.65        5.38       11.88 <   0.0000E+00
  -5  -4  13       75.78       74.47       16.59 o   0.1292E-01
  -4  -4  13       10.24        9.34       10.24 <   0.0000E+00
  -3  -4  13       13.52        1.20        9.01 <   0.0000E+00
  -2  -4  13       43.01       21.06       10.86 o   0.7225E-02
  -1  -4  13       -4.51        0.30       12.49 <   0.0000E+00
   0  -4  13        5.74        2.60        8.40 <   0.0000E+00
   1  -4  13        2.46       10.13        9.01 <   0.0000E+00
   2  -4  13       22.02       13.67        7.60 o   0.1037E-01
   3  -4  13       -5.33       15.33       12.70 <   0.0000E+00
   4  -4  13       14.13       12.12        8.81 <   0.0000E+00
   5  -4  13       16.80       26.78        9.83 <   0.0000E+00
   6  -4  13       42.19       53.73       11.67 o   0.9513E-02
   7  -4  13      -15.77        3.24       13.31 <   0.0000E+00
   8  -4  13       16.18        4.37       15.77 <   0.0000E+00
  -7  -3  13        2.46       20.75       15.36 <   0.0000E+00
  -6  -3  13        1.43        5.80       25.70 <   0.0000E+00
  -5  -3  13       36.05        3.42       15.98 o   0.9506E-02
  -4  -3  13       -0.61       17.31       10.16 <   0.0000E+00
  -3  -3  13        6.55        4.59        8.40 <   0.0000E+00
  -2  -3  13       95.24      101.06       13.11 o   0.1375E-01
  -1  -3  13        4.30        0.67        7.78 <   0.0000E+00
   0  -3  13       -2.46        4.49        7.58 <   0.0000E+00
   1  -3  13       -5.43        0.00        6.77 <   0.0000E+00
   3  -3  13       10.86       10.97        7.58 <   0.0000E+00
   4  -3  13        9.22        9.56       13.31 <   0.0000E+00
   5  -3  13       26.63       13.60       10.86 o   0.9854E-02
   6  -3  13       18.43       16.28       10.65 <   0.0000E+00
   7  -3  13        2.87        0.14        9.42 <   0.0000E+00
   8  -3  13       13.11        0.00       11.47 <   0.0000E+00
  -7  -2  13       -3.69        2.65       11.06 <   0.0000E+00
  -6  -2  13       14.34        2.82       12.29 <   0.0000E+00
  -5  -2  13        2.66        0.01        9.63 <   0.0000E+00
  -4  -2  13        4.92       20.45       13.31 <   0.0000E+00
  -3  -2  13        4.92        1.46        7.58 <   0.0000E+00
  -2  -2  13       12.90        0.72       13.31 <   0.0000E+00
  -1  -2  13        2.46        1.93        7.78 <   0.0000E+00
   0  -2  13       25.19       38.05       10.45 o   0.7912E-02
   1  -2  13       -8.40        0.09        7.25 <   0.0000E+00
   2  -2  13       60.73       39.95        7.18 o   0.7591E-02
   3  -2  13        7.99        3.66        7.37 <   0.0000E+00
   4  -2  13       -5.53        1.13        6.96 <   0.0000E+00
   5  -2  13       -6.76        0.06        4.80 <   0.0000E+00
   6  -2  13       95.24       89.46        9.49 o   0.1358E-01
   7  -2  13       -1.33        0.00       12.65 <   0.0000E+00
  -7  -1  13       19.66       19.19       10.86 <   0.0000E+00
  -6  -1  13        5.74        1.09        9.83 <   0.0000E+00
  -5  -1  13      -15.57        3.38       13.11 <   0.0000E+00
  -4  -1  13       14.54        0.31       10.24 <   0.0000E+00
  -3  -1  13       15.57       11.86        9.63 <   0.0000E+00
  -2  -1  13        1.84        4.87       16.71 <   0.0000E+00
  -1  -1  13        6.55        0.78        7.58 <   0.0000E+00
   0  -1  13       26.63       54.43        9.83 o   0.8307E-02
   1  -1  13       81.11       73.32       12.49 o   0.1213E-01
   2  -1  13        6.35        2.78        7.58 <   0.0000E+00
   3  -1  13       16.18        7.42       12.08 <   0.0000E+00
   4  -1  13       -4.10        2.41        5.51 <   0.0000E+00
   5  -1  13       15.46       10.10        7.69 o   0.1366E-01
   6  -1  13       -1.33        0.66       12.35 <   0.0000E+00
   7  -1  13       -5.33        1.12        9.83 <   0.0000E+00
  -8   0  13       20.07        0.31       13.11 <   0.0000E+00
  -7   0  13       -3.48        2.45       11.27 <   0.0000E+00
  -6   0  13       37.48       33.77       12.70 o   0.8197E-02
  -5   0  13       26.01       25.75       11.06 o   0.8201E-02
  -4   0  13       58.78       61.72       11.06 o   0.1121E-01
  -3   0  13       14.95        8.12        9.22 <   0.0000E+00
  -2   0  13       23.14       22.80        9.42 o   0.8353E-02
  -1   0  13       95.65      116.19       12.29 o   0.1148E-01
   0   0  13       -0.20        6.95        5.44 <   0.0000E+00
   1   0  13       53.46       69.22        9.22 o   0.1074E-01
   2   0  13      172.87      193.63       16.18 o   0.5716E-02
   3   0  13       42.40       51.28       11.06 o   0.9463E-02
   4   0  13        4.61        4.04        5.69 <   0.0000E+00
   5   0  13        0.72        2.26        4.36 <   0.0000E+00
   6   0  13       -3.28        0.38        9.22 <   0.0000E+00
  -8   1  13       15.77       23.87       13.93 <   0.0000E+00
  -7   1  13       22.74       18.47       11.67 <   0.0000E+00
  -6   1  13       33.18        4.91       15.36 o   0.1480E-01
  -5   1  13        7.58        4.57       10.24 <   0.0000E+00
  -4   1  13       -6.96        9.09        8.81 <   0.0000E+00
  -3   1  13        8.19        2.41        7.99 <   0.0000E+00
  -2   1  13        0.20        7.95        9.02 <   0.0000E+00
  -1   1  13       16.80        2.26        9.63 <   0.0000E+00
   0   1  13      259.51      273.39       23.14 o   0.2450E-02
   1   1  13       49.36       55.78       12.08 o   0.1014E-01
   2   1  13        0.82        0.96        5.58 <   0.0000E+00
   3   1  13        4.51       11.66        7.78 <   0.0000E+00
   4   1  13       -3.28        0.14        6.70 <   0.0000E+00
   5   1  13        5.94        1.32       13.31 <   0.0000E+00
  -8   2  13       19.46        4.46       12.29 <   0.0000E+00
  -7   2  13       13.31        9.84       11.88 <   0.0000E+00
  -6   2  13       -6.55        2.59        9.42 <   0.0000E+00
  -5   2  13       22.33       23.50       11.88 <   0.0000E+00
  -4   2  13       12.70       13.80       13.93 <   0.0000E+00
  -3   2  13       -0.41        8.29        8.73 <   0.0000E+00
  -2   2  13       23.76       27.34        9.83 o   0.7982E-02
  -1   2  13       29.49       27.11        8.19 o   0.8030E-02
   0   2  13       35.64       42.25       12.90 o   0.8664E-02
   1   2  13        5.94       12.53        8.19 <   0.0000E+00
   2   2  13        0.41        0.33        5.87 <   0.0000E+00
   3   2  13       12.70       14.16        9.63 <   0.0000E+00
   4   2  13       14.95        2.81        6.60 o   0.6965E-02
   5   2  13        3.07        0.30       15.36 <   0.0000E+00
  -8   3  13       -1.23        1.70       19.04 <   0.0000E+00
  -7   3  13        5.53        2.29       12.49 <   0.0000E+00
  -6   3  13      -18.43        6.22       13.93 <   0.0000E+00
  -5   3  13       11.27        0.11        9.22 <   0.0000E+00
  -4   3  13       46.29       20.44       15.57 o   0.7091E-02
  -3   3  13       32.98       45.00       13.52 o   0.8576E-02
  -2   3  13       33.39       27.21        9.42 o   0.7841E-02
  -1   3  13       21.71       27.42        9.01 o   0.7846E-02
   0   3  13       16.59        8.00       10.04 <   0.0000E+00
   1   3  13       -5.74        0.20        9.01 <   0.0000E+00
   2   3  13        6.96        1.03        8.40 <   0.0000E+00
   4   3  13       -7.78        0.22       10.86 <   0.0000E+00
  -8   4  13       -1.64        5.76       20.88 <   0.0000E+00
  -7   4  13        9.01        0.12       12.08 <   0.0000E+00
  -6   4  13       15.77        1.07       10.65 <   0.0000E+00
  -5   4  13       78.04       76.72       14.95 o   0.1327E-01
  -4   4  13        7.78        3.43       14.95 <   0.0000E+00
  -3   4  13       24.37       23.79        9.01 o   0.8259E-02
  -2   4  13       -3.28        1.91       10.24 <   0.0000E+00
  -1   4  13       45.27       44.54       10.65 o   0.9382E-02
   0   4  13       17.41       15.90        9.42 <   0.0000E+00
   1   4  13        7.99        9.50        9.22 <   0.0000E+00
   2   4  13        0.82        2.45        8.16 <   0.0000E+00
  -7   5  13       20.07       50.11       12.08 <   0.0000E+00
  -6   5  13       12.90       12.55       14.54 <   0.0000E+00
  -5   5  13       -1.23        2.79       16.18 <   0.0000E+00
  -4   5  13       36.46       28.78       15.98 o   0.7756E-02
  -3   5  13       15.57        7.35       10.65 <   0.0000E+00
  -2   5  13       67.59       86.26       12.29 o   0.1166E-01
  -1   5  13       -4.92        0.01        9.63 <   0.0000E+00
   0   5  13       -8.19        3.37        8.40 <   0.0000E+00
   1   5  13       34.21       36.01       10.24 o   0.8443E-02
  -6   6  13       -2.46        5.19       10.65 <   0.0000E+00
  -5   6  13       -4.71        0.55       12.29 <   0.0000E+00
  -4   6  13        2.25       11.38       11.27 <   0.0000E+00
  -3   6  13      -29.29        9.86       14.54 <   0.0000E+00
  -2   6  13      -10.86        0.51       14.75 <   0.0000E+00
[truncated: 14,594 more chars]
